# Supplementary material for: How dynamic adsorption controls surfactant-enhanced boiling
Source: Sci Rep. 2022 Oct 28;12:18170. doi: 10.1038/s41598-022-21313-1 (PMC9616907; doi:10.1038/s41598-022-21313-1)
Supplement: Supplementary file 2 — Supplementary Information 2. [file 41598_2022_21313_MOESM2_ESM.json]

{
	"S10S":{
		"Molecular weight (g\/mol)":2.6033e2,
		"CMC (mol\/m^3) @ 25°C":3.22e1,
		"CMC (wppm) at 25°C":8.407849548645938e3,
		"GammaMax (mol\/m^2)":7.32394e-6,
		"KL (m^3\/mol)":0.20029,
		"D (m^2\/s)":5.163830000000001e-10,
		"BoilingCurveExperiments":[
			{
				"Concentration (mol\/m^3)":0,
				"Mass fraction (wppm)":0.0,
				"BoilingCurvePoints":[
					{
						"Superheat (K)":{
							"Value":1.0326193958333333e1,
							"Uncertainty":7.129076121038319e-2
						},
						"Heat flux (W\/cm^2)":{
							"Value":4.896894354166667e1,
							"Uncertainty":0.5770212142947332
						}
					},
					{
						"Superheat (K)":{
							"Value":1.0199726145833333e1,
							"Uncertainty":8.057064366475386e-2
						},
						"Heat flux (W\/cm^2)":{
							"Value":4.7074807854166664e1,
							"Uncertainty":0.5817842543786261
						}
					},
					{
						"Superheat (K)":{
							"Value":1.008703368e1,
							"Uncertainty":0.1238582766684706
						},
						"Heat flux (W\/cm^2)":{
							"Value":4.510742389999999e1,
							"Uncertainty":0.5740102883798943
						}
					},
					{
						"Superheat (K)":{
							"Value":9.916233830188679,
							"Uncertainty":0.1539196399150119
						},
						"Heat flux (W\/cm^2)":{
							"Value":4.305960356603773e1,
							"Uncertainty":0.5894674641069132
						}
					},
					{
						"Superheat (K)":{
							"Value":9.735647962962965,
							"Uncertainty":0.1917437763832157
						},
						"Heat flux (W\/cm^2)":{
							"Value":4.09089235925926e1,
							"Uncertainty":0.5939255293631218
						}
					},
					{
						"Superheat (K)":{
							"Value":9.537694224489798,
							"Uncertainty":0.22706935817234986
						},
						"Heat flux (W\/cm^2)":{
							"Value":3.8855558040816334e1,
							"Uncertainty":0.5410923410791346
						}
					},
					{
						"Superheat (K)":{
							"Value":9.284950857142858,
							"Uncertainty":0.20660704262742183
						},
						"Heat flux (W\/cm^2)":{
							"Value":3.691171228571429e1,
							"Uncertainty":0.5562084000988304
						}
					},
					{
						"Superheat (K)":{
							"Value":9.10745849019608,
							"Uncertainty":0.24684542645196972
						},
						"Heat flux (W\/cm^2)":{
							"Value":3.493659768627452e1,
							"Uncertainty":0.56336126254976
						}
					},
					{
						"Superheat (K)":{
							"Value":8.93862091836735,
							"Uncertainty":0.3274319630724726
						},
						"Heat flux (W\/cm^2)":{
							"Value":3.29431415510204e1,
							"Uncertainty":0.535937047697654
						}
					},
					{
						"Superheat (K)":{
							"Value":8.710395957446806,
							"Uncertainty":0.32990840601616794
						},
						"Heat flux (W\/cm^2)":{
							"Value":3.1003297489361696e1,
							"Uncertainty":0.5264275536112081
						}
					},
					{
						"Superheat (K)":{
							"Value":8.457673142857143,
							"Uncertainty":0.38128412568598224
						},
						"Heat flux (W\/cm^2)":{
							"Value":2.904799404081633e1,
							"Uncertainty":0.5830045710975731
						}
					},
					{
						"Superheat (K)":{
							"Value":8.248020037037035,
							"Uncertainty":0.3839552754044966
						},
						"Heat flux (W\/cm^2)":{
							"Value":2.6977580462962962e1,
							"Uncertainty":0.610782611664916
						}
					},
					{
						"Superheat (K)":{
							"Value":8.036490666666667,
							"Uncertainty":0.40026953198629184
						},
						"Heat flux (W\/cm^2)":{
							"Value":2.4977270479166673e1,
							"Uncertainty":0.5429963094534273
						}
					},
					{
						"Superheat (K)":{
							"Value":7.811507309090908,
							"Uncertainty":0.33105379872427604
						},
						"Heat flux (W\/cm^2)":{
							"Value":2.297939525454545e1,
							"Uncertainty":0.6186921200964004
						}
					},
					{
						"Superheat (K)":{
							"Value":7.5270045882352905,
							"Uncertainty":0.31753227182912713
						},
						"Heat flux (W\/cm^2)":{
							"Value":2.093139052941176e1,
							"Uncertainty":0.5631286449502761
						}
					},
					{
						"Superheat (K)":{
							"Value":7.287023919999998,
							"Uncertainty":0.3497839670522517
						},
						"Heat flux (W\/cm^2)":{
							"Value":1.9034126060000002e1,
							"Uncertainty":0.5623447287777656
						}
					},
					{
						"Superheat (K)":{
							"Value":6.971219796296295,
							"Uncertainty":0.33697956916061633
						},
						"Heat flux (W\/cm^2)":{
							"Value":1.701214066666667e1,
							"Uncertainty":0.6045493635333085
						}
					},
					{
						"Superheat (K)":{
							"Value":6.613677166666664,
							"Uncertainty":0.3122628687876622
						},
						"Heat flux (W\/cm^2)":{
							"Value":1.4946755499999997e1,
							"Uncertainty":0.6059935642144946
						}
					},
					{
						"Superheat (K)":{
							"Value":6.345201166666669,
							"Uncertainty":0.3035371155173781
						},
						"Heat flux (W\/cm^2)":{
							"Value":1.29817570625e1,
							"Uncertainty":0.5308036183547007
						}
					},
					{
						"Superheat (K)":{
							"Value":6.052098615384614,
							"Uncertainty":0.2568613457259831
						},
						"Heat flux (W\/cm^2)":{
							"Value":1.1078600615384618e1,
							"Uncertainty":0.5725293853788813
						}
					},
					{
						"Superheat (K)":{
							"Value":5.686548641509431,
							"Uncertainty":0.2841350805584641
						},
						"Heat flux (W\/cm^2)":{
							"Value":9.042420358490562,
							"Uncertainty":0.5874694750926702
						}
					},
					{
						"Superheat (K)":{
							"Value":5.247567981132074,
							"Uncertainty":0.25536558442422647
						},
						"Heat flux (W\/cm^2)":{
							"Value":6.9666781509433955,
							"Uncertainty":0.5883865289988899
						}
					},
					{
						"Superheat (K)":{
							"Value":4.72474092,
							"Uncertainty":0.25162438445606017
						},
						"Heat flux (W\/cm^2)":{
							"Value":4.9794575,
							"Uncertainty":0.5669593586919774
						}
					},
					{
						"Superheat (K)":{
							"Value":4.112123269230769,
							"Uncertainty":0.22262460910602974
						},
						"Heat flux (W\/cm^2)":{
							"Value":2.9737932115384607,
							"Uncertainty":0.5848400425268078
						}
					},
					{
						"Superheat (K)":{
							"Value":3.52948056,
							"Uncertainty":0.1738414605126564
						},
						"Heat flux (W\/cm^2)":{
							"Value":1.47609148,
							"Uncertainty":0.2842313898024108
						}
					}
				],
				"RHTC":{
					"Value":1,
					"Uncertainty":0
				}
			},
			{
				"Concentration (mol\/m^3)":1.0e-2,
				"Mass fraction (wppm)":2.6111334002006017,
				"BoilingCurvePoints":[
					{
						"Superheat (K)":{
							"Value":9.904038234042554,
							"Uncertainty":0.10346898368156697
						},
						"Heat flux (W\/cm^2)":{
							"Value":4.89154134680851e1,
							"Uncertainty":0.5447882144787553
						}
					},
					{
						"Superheat (K)":{
							"Value":9.70257322916667,
							"Uncertainty":0.1329102721224727
						},
						"Heat flux (W\/cm^2)":{
							"Value":4.7054122270833346e1,
							"Uncertainty":0.5787232387729938
						}
					},
					{
						"Superheat (K)":{
							"Value":9.464091285714288,
							"Uncertainty":0.14975744381109524
						},
						"Heat flux (W\/cm^2)":{
							"Value":4.5127094632653076e1,
							"Uncertainty":0.5567710835978618
						}
					},
					{
						"Superheat (K)":{
							"Value":9.260095054545454,
							"Uncertainty":0.18443845688943447
						},
						"Heat flux (W\/cm^2)":{
							"Value":4.305656301818182e1,
							"Uncertainty":0.5945466793901946
						}
					},
					{
						"Superheat (K)":{
							"Value":9.031473923076923,
							"Uncertainty":0.16772785947958008
						},
						"Heat flux (W\/cm^2)":{
							"Value":4.092815103846155e1,
							"Uncertainty":0.5784025061112741
						}
					},
					{
						"Superheat (K)":{
							"Value":8.780780843137256,
							"Uncertainty":0.17073367884133092
						},
						"Heat flux (W\/cm^2)":{
							"Value":3.887783084313726e1,
							"Uncertainty":0.5546536342908561
						}
					},
					{
						"Superheat (K)":{
							"Value":8.57479830612245,
							"Uncertainty":0.1563432810795419
						},
						"Heat flux (W\/cm^2)":{
							"Value":3.6870896571428574e1,
							"Uncertainty":0.5385340987909135
						}
					},
					{
						"Superheat (K)":{
							"Value":8.349483239999998,
							"Uncertainty":0.14994267203638437
						},
						"Heat flux (W\/cm^2)":{
							"Value":3.4896261519999996e1,
							"Uncertainty":0.5541246072413475
						}
					},
					{
						"Superheat (K)":{
							"Value":8.10273313043478,
							"Uncertainty":0.15926363087613313
						},
						"Heat flux (W\/cm^2)":{
							"Value":3.2973863326086956e1,
							"Uncertainty":0.5089055972027757
						}
					},
					{
						"Superheat (K)":{
							"Value":7.889572740000001,
							"Uncertainty":0.15702506021285106
						},
						"Heat flux (W\/cm^2)":{
							"Value":3.107792748e1,
							"Uncertainty":0.5562344649971472
						}
					},
					{
						"Superheat (K)":{
							"Value":7.646957115384617,
							"Uncertainty":0.1657763344354352
						},
						"Heat flux (W\/cm^2)":{
							"Value":2.904559076923077e1,
							"Uncertainty":0.6085647916139917
						}
					},
					{
						"Superheat (K)":{
							"Value":7.38068574074074,
							"Uncertainty":0.16659683434354358
						},
						"Heat flux (W\/cm^2)":{
							"Value":2.6975815777777775e1,
							"Uncertainty":0.6037168527063393
						}
					},
					{
						"Superheat (K)":{
							"Value":7.123104872340424,
							"Uncertainty":0.15658319487994138
						},
						"Heat flux (W\/cm^2)":{
							"Value":2.494224644680851e1,
							"Uncertainty":0.5485360294239653
						}
					},
					{
						"Superheat (K)":{
							"Value":6.922310188679242,
							"Uncertainty":0.19234716667466534
						},
						"Heat flux (W\/cm^2)":{
							"Value":2.301491335849057e1,
							"Uncertainty":0.5874067924082506
						}
					},
					{
						"Superheat (K)":{
							"Value":6.69507466037736,
							"Uncertainty":0.20679039960251328
						},
						"Heat flux (W\/cm^2)":{
							"Value":2.097710690566038e1,
							"Uncertainty":0.5810503345185228
						}
					},
					{
						"Superheat (K)":{
							"Value":6.400514359999997,
							"Uncertainty":0.1875444751659084
						},
						"Heat flux (W\/cm^2)":{
							"Value":1.90063856e1,
							"Uncertainty":0.5859011580418454
						}
					},
					{
						"Superheat (K)":{
							"Value":6.139431814814814,
							"Uncertainty":0.15433822718866036
						},
						"Heat flux (W\/cm^2)":{
							"Value":1.700521135185185e1,
							"Uncertainty":0.608429934103551
						}
					},
					{
						"Superheat (K)":{
							"Value":5.878013607843138,
							"Uncertainty":0.112881392123251
						},
						"Heat flux (W\/cm^2)":{
							"Value":1.4986415705882354e1,
							"Uncertainty":0.5698149639400949
						}
					},
					{
						"Superheat (K)":{
							"Value":5.615775471698112,
							"Uncertainty":0.11672694307995979
						},
						"Heat flux (W\/cm^2)":{
							"Value":1.2993969150943395e1,
							"Uncertainty":0.5801730972396016
						}
					},
					{
						"Superheat (K)":{
							"Value":5.355445499999998,
							"Uncertainty":0.12821317009594144
						},
						"Heat flux (W\/cm^2)":{
							"Value":1.1021666119999997e1,
							"Uncertainty":0.5545648615634454
						}
					},
					{
						"Superheat (K)":{
							"Value":5.052456377358493,
							"Uncertainty":9.164658535063783e-2
						},
						"Heat flux (W\/cm^2)":{
							"Value":9.019215471698114,
							"Uncertainty":0.5898161263961389
						}
					},
					{
						"Superheat (K)":{
							"Value":4.7179393137254895,
							"Uncertainty":0.13417815321809856
						},
						"Heat flux (W\/cm^2)":{
							"Value":6.985825372549021,
							"Uncertainty":0.5805568883008784
						}
					},
					{
						"Superheat (K)":{
							"Value":4.375189489795917,
							"Uncertainty":0.14495460416700717
						},
						"Heat flux (W\/cm^2)":{
							"Value":4.969455979591837,
							"Uncertainty":0.5847009332362247
						}
					},
					{
						"Superheat (K)":{
							"Value":3.869123979591836,
							"Uncertainty":0.16289953677784602
						},
						"Heat flux (W\/cm^2)":{
							"Value":3.0052278775510195,
							"Uncertainty":0.5754978618172932
						}
					},
					{
						"Superheat (K)":{
							"Value":3.4393495769230777,
							"Uncertainty":0.1239228954255579
						},
						"Heat flux (W\/cm^2)":{
							"Value":1.4927575769230768,
							"Uncertainty":0.3075226943385055
						}
					}
				],
				"RHTC":{
					"Value":1.1072340253044202,
					"Uncertainty":1.7476398721583037e-2
				}
			},
			{
				"Concentration (mol\/m^3)":3.0e-2,
				"Mass fraction (wppm)":7.8334002006018055,
				"BoilingCurvePoints":[
					{
						"Superheat (K)":{
							"Value":9.60807331914894,
							"Uncertainty":7.741289515547456e-2
						},
						"Heat flux (W\/cm^2)":{
							"Value":4.895117880851063e1,
							"Uncertainty":0.5737437640878754
						}
					},
					{
						"Superheat (K)":{
							"Value":9.372673666666666,
							"Uncertainty":0.11004247724156804
						},
						"Heat flux (W\/cm^2)":{
							"Value":4.702261316666667e1,
							"Uncertainty":0.584316483556982
						}
					},
					{
						"Superheat (K)":{
							"Value":9.12778905882353,
							"Uncertainty":7.792666757494811e-2
						},
						"Heat flux (W\/cm^2)":{
							"Value":4.507229533333332e1,
							"Uncertainty":0.5641471492529118
						}
					},
					{
						"Superheat (K)":{
							"Value":8.880735901960781,
							"Uncertainty":9.216056147968153e-2
						},
						"Heat flux (W\/cm^2)":{
							"Value":4.3024146588235304e1,
							"Uncertainty":0.5846437707934357
						}
					},
					{
						"Superheat (K)":{
							"Value":8.627055352941175,
							"Uncertainty":8.001813383398144e-2
						},
						"Heat flux (W\/cm^2)":{
							"Value":4.094174613725492e1,
							"Uncertainty":0.5796621265252723
						}
					},
					{
						"Superheat (K)":{
							"Value":8.411316860000001,
							"Uncertainty":7.355096245739155e-2
						},
						"Heat flux (W\/cm^2)":{
							"Value":3.8917903700000004e1,
							"Uncertainty":0.5735955639968526
						}
					},
					{
						"Superheat (K)":{
							"Value":8.20881998039216,
							"Uncertainty":7.476277849531549e-2
						},
						"Heat flux (W\/cm^2)":{
							"Value":3.69229607254902e1,
							"Uncertainty":0.5890410071240566
						}
					},
					{
						"Superheat (K)":{
							"Value":7.975252291666668,
							"Uncertainty":8.939556408147459e-2
						},
						"Heat flux (W\/cm^2)":{
							"Value":3.489362922916667e1,
							"Uncertainty":0.5459534470301041
						}
					},
					{
						"Superheat (K)":{
							"Value":7.75601424,
							"Uncertainty":6.992191483436674e-2
						},
						"Heat flux (W\/cm^2)":{
							"Value":3.294126710000001e1,
							"Uncertainty":0.5637467931971694
						}
					},
					{
						"Superheat (K)":{
							"Value":7.556491021276593,
							"Uncertainty":9.289681138897443e-2
						},
						"Heat flux (W\/cm^2)":{
							"Value":3.1023273425531926e1,
							"Uncertainty":0.5259987559404509
						}
					},
					{
						"Superheat (K)":{
							"Value":7.317634596153847,
							"Uncertainty":9.241901440217266e-2
						},
						"Heat flux (W\/cm^2)":{
							"Value":2.9055540538461532e1,
							"Uncertainty":0.609920833682808
						}
					},
					{
						"Superheat (K)":{
							"Value":7.060482129629629,
							"Uncertainty":9.923477698492146e-2
						},
						"Heat flux (W\/cm^2)":{
							"Value":2.6985865870370382e1,
							"Uncertainty":0.6189931481029631
						}
					},
					{
						"Superheat (K)":{
							"Value":6.821298374999998,
							"Uncertainty":6.6676415046014e-2
						},
						"Heat flux (W\/cm^2)":{
							"Value":2.4986387499999996e1,
							"Uncertainty":0.5428792372181827
						}
					},
					{
						"Superheat (K)":{
							"Value":6.593238444444444,
							"Uncertainty":8.430155771936841e-2
						},
						"Heat flux (W\/cm^2)":{
							"Value":2.3012681074074074e1,
							"Uncertainty":0.6090624796576076
						}
					},
					{
						"Superheat (K)":{
							"Value":6.340986120000002,
							"Uncertainty":8.950144725420736e-2
						},
						"Heat flux (W\/cm^2)":{
							"Value":2.095099928e1,
							"Uncertainty":0.5696550403430182
						}
					},
					{
						"Superheat (K)":{
							"Value":6.095638692307696,
							"Uncertainty":9.661433372110999e-2
						},
						"Heat flux (W\/cm^2)":{
							"Value":1.8997460634615383e1,
							"Uncertainty":0.5828061959538834
						}
					},
					{
						"Superheat (K)":{
							"Value":5.8548146538461525,
							"Uncertainty":8.464749806660983e-2
						},
						"Heat flux (W\/cm^2)":{
							"Value":1.7030574038461534e1,
							"Uncertainty":0.5835197534188861
						}
					},
					{
						"Superheat (K)":{
							"Value":5.633076018518519,
							"Uncertainty":7.770099283076386e-2
						},
						"Heat flux (W\/cm^2)":{
							"Value":1.4996864999999993e1,
							"Uncertainty":0.6015900238904949
						}
					},
					{
						"Superheat (K)":{
							"Value":5.383035099999998,
							"Uncertainty":8.66100635038031e-2
						},
						"Heat flux (W\/cm^2)":{
							"Value":1.298430748e1,
							"Uncertainty":0.5568724520267596
						}
					},
					{
						"Superheat (K)":{
							"Value":5.1164939807692305,
							"Uncertainty":0.10308465165619027
						},
						"Heat flux (W\/cm^2)":{
							"Value":1.1028530596153843e1,
							"Uncertainty":0.576101421258113
						}
					},
					{
						"Superheat (K)":{
							"Value":4.85528519607843,
							"Uncertainty":0.11439251635872323
						},
						"Heat flux (W\/cm^2)":{
							"Value":9.029309666666666,
							"Uncertainty":0.5719982194088603
						}
					},
					{
						"Superheat (K)":{
							"Value":4.565282150943396,
							"Uncertainty":0.104379563466042
						},
						"Heat flux (W\/cm^2)":{
							"Value":6.997680490566037,
							"Uncertainty":0.5953708297813745
						}
					},
					{
						"Superheat (K)":{
							"Value":4.261478666666666,
							"Uncertainty":0.11478082270067522
						},
						"Heat flux (W\/cm^2)":{
							"Value":5.000137895833333,
							"Uncertainty":0.5512335214911572
						}
					},
					{
						"Superheat (K)":{
							"Value":3.845079056603775,
							"Uncertainty":0.174254370192788
						},
						"Heat flux (W\/cm^2)":{
							"Value":3.0198071509433957,
							"Uncertainty":0.5958840903205342
						}
					},
					{
						"Superheat (K)":{
							"Value":3.350994384615386,
							"Uncertainty":0.15019646889513202
						},
						"Heat flux (W\/cm^2)":{
							"Value":1.4781283846153845,
							"Uncertainty":0.2943377228265622
						}
					}
				],
				"RHTC":{
					"Value":1.1588581769439326,
					"Uncertainty":2.05113246957577e-2
				}
			},
			{
				"Concentration (mol\/m^3)":0.1,
				"Mass fraction (wppm)":2.6111334002006018e1,
				"BoilingCurvePoints":[
					{
						"Superheat (K)":{
							"Value":8.923820212765957,
							"Uncertainty":8.429390417460361e-2
						},
						"Heat flux (W\/cm^2)":{
							"Value":4.889318108510639e1,
							"Uncertainty":0.5573156899600094
						}
					},
					{
						"Superheat (K)":{
							"Value":8.691342653061223,
							"Uncertainty":9.711223393162037e-2
						},
						"Heat flux (W\/cm^2)":{
							"Value":4.701518514285714e1,
							"Uncertainty":0.58930216602305
						}
					},
					{
						"Superheat (K)":{
							"Value":8.462333224489795,
							"Uncertainty":0.10412200820817319
						},
						"Heat flux (W\/cm^2)":{
							"Value":4.508125146938776e1,
							"Uncertainty":0.5643623989927373
						}
					},
					{
						"Superheat (K)":{
							"Value":8.24530421153846,
							"Uncertainty":0.13792729866787512
						},
						"Heat flux (W\/cm^2)":{
							"Value":4.3066008038461526e1,
							"Uncertainty":0.5707898778911024
						}
					},
					{
						"Superheat (K)":{
							"Value":8.010798568627452,
							"Uncertainty":7.744323896590434e-2
						},
						"Heat flux (W\/cm^2)":{
							"Value":4.1010614607843145e1,
							"Uncertainty":0.565750429715792
						}
					},
					{
						"Superheat (K)":{
							"Value":7.803136215686273,
							"Uncertainty":8.991954792308926e-2
						},
						"Heat flux (W\/cm^2)":{
							"Value":3.89553242745098e1,
							"Uncertainty":0.557269936769644
						}
					},
					{
						"Superheat (K)":{
							"Value":7.613250079999999,
							"Uncertainty":8.857614559993365e-2
						},
						"Heat flux (W\/cm^2)":{
							"Value":3.691974974000001e1,
							"Uncertainty":0.5496726621781669
						}
					},
					{
						"Superheat (K)":{
							"Value":7.431524755102043,
							"Uncertainty":8.277027640315969e-2
						},
						"Heat flux (W\/cm^2)":{
							"Value":3.490910840816326e1,
							"Uncertainty":0.5330247881370813
						}
					},
					{
						"Superheat (K)":{
							"Value":7.260388760869563,
							"Uncertainty":8.403003550614374e-2
						},
						"Heat flux (W\/cm^2)":{
							"Value":3.3013858565217404e1,
							"Uncertainty":0.49731282689718875
						}
					},
					{
						"Superheat (K)":{
							"Value":7.08618855769231,
							"Uncertainty":0.1120116723006345
						},
						"Heat flux (W\/cm^2)":{
							"Value":3.108823980769231e1,
							"Uncertainty":0.5891698014357862
						}
					},
					{
						"Superheat (K)":{
							"Value":6.873863907407408,
							"Uncertainty":9.874564524991171e-2
						},
						"Heat flux (W\/cm^2)":{
							"Value":2.8992340518518503e1,
							"Uncertainty":0.6219582263723621
						}
					},
					{
						"Superheat (K)":{
							"Value":6.6764516078431395,
							"Uncertainty":8.784519231559071e-2
						},
						"Heat flux (W\/cm^2)":{
							"Value":2.6933100333333332e1,
							"Uncertainty":0.5709180811617255
						}
					},
					{
						"Superheat (K)":{
							"Value":6.473617734693879,
							"Uncertainty":0.12312509808892567
						},
						"Heat flux (W\/cm^2)":{
							"Value":2.4942388591836732e1,
							"Uncertainty":0.5632016920689512
						}
					},
					{
						"Superheat (K)":{
							"Value":6.257792396226411,
							"Uncertainty":0.10696797684863472
						},
						"Heat flux (W\/cm^2)":{
							"Value":2.2962170433962267e1,
							"Uncertainty":0.6019498807400353
						}
					},
					{
						"Superheat (K)":{
							"Value":6.015195939999999,
							"Uncertainty":9.577767587095244e-2
						},
						"Heat flux (W\/cm^2)":{
							"Value":2.096814408e1,
							"Uncertainty":0.5519159255844576
						}
					},
					{
						"Superheat (K)":{
							"Value":5.828801294117648,
							"Uncertainty":9.57415849261525e-2
						},
						"Heat flux (W\/cm^2)":{
							"Value":1.903507811764706e1,
							"Uncertainty":0.5836560247409655
						}
					},
					{
						"Superheat (K)":{
							"Value":5.623921740740742,
							"Uncertainty":7.207265775935877e-2
						},
						"Heat flux (W\/cm^2)":{
							"Value":1.702180298148148e1,
							"Uncertainty":0.6109382214088792
						}
					},
					{
						"Superheat (K)":{
							"Value":5.410484603773587,
							"Uncertainty":8.475039453603192e-2
						},
						"Heat flux (W\/cm^2)":{
							"Value":1.4958731320754712e1,
							"Uncertainty":0.6013700604551875
						}
					},
					{
						"Superheat (K)":{
							"Value":5.207568333333332,
							"Uncertainty":9.97660050363232e-2
						},
						"Heat flux (W\/cm^2)":{
							"Value":1.2979696145833332e1,
							"Uncertainty":0.5384368398739112
						}
					},
					{
						"Superheat (K)":{
							"Value":4.986099254901961,
							"Uncertainty":6.449413933059138e-2
						},
						"Heat flux (W\/cm^2)":{
							"Value":1.1064060196078438e1,
							"Uncertainty":0.5643496324308194
						}
					},
					{
						"Superheat (K)":{
							"Value":4.760802358490568,
							"Uncertainty":8.79740752827217e-2
						},
						"Heat flux (W\/cm^2)":{
							"Value":9.045409867924528,
							"Uncertainty":0.5950003033550628
						}
					},
					{
						"Superheat (K)":{
							"Value":4.503247173076923,
							"Uncertainty":8.988161433202138e-2
						},
						"Heat flux (W\/cm^2)":{
							"Value":7.020454788461541,
							"Uncertainty":0.5876650189068577
						}
					},
					{
						"Superheat (K)":{
							"Value":4.229084666666666,
							"Uncertainty":0.10977770731613315
						},
						"Heat flux (W\/cm^2)":{
							"Value":5.020078274509806,
							"Uncertainty":0.5762464844503983
						}
					},
					{
						"Superheat (K)":{
							"Value":3.822138773584906,
							"Uncertainty":0.18436616055448293
						},
						"Heat flux (W\/cm^2)":{
							"Value":2.9859746603773596,
							"Uncertainty":0.5950870587207886
						}
					},
					{
						"Superheat (K)":{
							"Value":3.3346495599999986,
							"Uncertainty":0.10234978864173105
						},
						"Heat flux (W\/cm^2)":{
							"Value":1.46284548,
							"Uncertainty":0.2935907581000465
						}
					}
				],
				"RHTC":{
					"Value":1.2335420808534008,
					"Uncertainty":1.0470100709113809e-2
				}
			},
			{
				"Concentration (mol\/m^3)":0.3,
				"Mass fraction (wppm)":7.833400200601804e1,
				"BoilingCurvePoints":[
					{
						"Superheat (K)":{
							"Value":6.36800744897959,
							"Uncertainty":8.66305746686435e-2
						},
						"Heat flux (W\/cm^2)":{
							"Value":4.894139763265305e1,
							"Uncertainty":0.5821735664983815
						}
					},
					{
						"Superheat (K)":{
							"Value":6.267103239130434,
							"Uncertainty":0.11631333788008989
						},
						"Heat flux (W\/cm^2)":{
							"Value":4.7045914152173914e1,
							"Uncertainty":0.5829092423966747
						}
					},
					{
						"Superheat (K)":{
							"Value":6.153082160000001,
							"Uncertainty":0.11236308736946621
						},
						"Heat flux (W\/cm^2)":{
							"Value":4.5129017559999994e1,
							"Uncertainty":0.556709587276011
						}
					},
					{
						"Superheat (K)":{
							"Value":6.028968148148147,
							"Uncertainty":0.12348682460427009
						},
						"Heat flux (W\/cm^2)":{
							"Value":4.306952411111109e1,
							"Uncertainty":0.5772274286711994
						}
					},
					{
						"Superheat (K)":{
							"Value":5.947289811320755,
							"Uncertainty":8.645868072737145e-2
						},
						"Heat flux (W\/cm^2)":{
							"Value":4.093245701886793e1,
							"Uncertainty":0.5830692016601428
						}
					},
					{
						"Superheat (K)":{
							"Value":5.845867784313724,
							"Uncertainty":0.10475386633615343
						},
						"Heat flux (W\/cm^2)":{
							"Value":3.887447535294117e1,
							"Uncertainty":0.5608513949608688
						}
					},
					{
						"Superheat (K)":{
							"Value":5.750350145833334,
							"Uncertainty":8.763560571904702e-2
						},
						"Heat flux (W\/cm^2)":{
							"Value":3.6883340541666676e1,
							"Uncertainty":0.5555478543791095
						}
					},
					{
						"Superheat (K)":{
							"Value":5.653864179999999,
							"Uncertainty":5.266002514849815e-2
						},
						"Heat flux (W\/cm^2)":{
							"Value":3.49124012e1,
							"Uncertainty":0.5718870215772073
						}
					},
					{
						"Superheat (K)":{
							"Value":5.568889645833331,
							"Uncertainty":7.690124711726676e-2
						},
						"Heat flux (W\/cm^2)":{
							"Value":3.296847345833334e1,
							"Uncertainty":0.5135537548256147
						}
					},
					{
						"Superheat (K)":{
							"Value":5.5108367142857135,
							"Uncertainty":9.646875135892463e-2
						},
						"Heat flux (W\/cm^2)":{
							"Value":3.103582267346939e1,
							"Uncertainty":0.5309265189348783
						}
					},
					{
						"Superheat (K)":{
							"Value":5.444073576923074,
							"Uncertainty":0.10252596109094257
						},
						"Heat flux (W\/cm^2)":{
							"Value":2.90190789423077e1,
							"Uncertainty":0.6124161804970256
						}
					},
					{
						"Superheat (K)":{
							"Value":5.384622648148149,
							"Uncertainty":8.253290076477098e-2
						},
						"Heat flux (W\/cm^2)":{
							"Value":2.6947774777777774e1,
							"Uncertainty":0.6122029109266959
						}
					},
					{
						"Superheat (K)":{
							"Value":5.336436711111112,
							"Uncertainty":8.127598849812084e-2
						},
						"Heat flux (W\/cm^2)":{
							"Value":2.501692202222222e1,
							"Uncertainty":0.5177344493184395
						}
					},
					{
						"Superheat (K)":{
							"Value":5.283237696428571,
							"Uncertainty":5.964780454449932e-2
						},
						"Heat flux (W\/cm^2)":{
							"Value":2.3012924642857147e1,
							"Uncertainty":0.6317109083300518
						}
					},
					{
						"Superheat (K)":{
							"Value":5.229545470588235,
							"Uncertainty":4.300220647611065e-2
						},
						"Heat flux (W\/cm^2)":{
							"Value":2.0919155117647055e1,
							"Uncertainty":0.5737987411638212
						}
					},
					{
						"Superheat (K)":{
							"Value":5.164888979591837,
							"Uncertainty":4.3588329608531595e-2
						},
						"Heat flux (W\/cm^2)":{
							"Value":1.896048910204081e1,
							"Uncertainty":0.5590701713746541
						}
					},
					{
						"Superheat (K)":{
							"Value":5.086944274509802,
							"Uncertainty":3.5179871524539885e-2
						},
						"Heat flux (W\/cm^2)":{
							"Value":1.700138476470588e1,
							"Uncertainty":0.5790583718775364
						}
					},
					{
						"Superheat (K)":{
							"Value":4.978825781818182,
							"Uncertainty":5.435079918649596e-2
						},
						"Heat flux (W\/cm^2)":{
							"Value":1.4951748254545453e1,
							"Uncertainty":0.6177157842020702
						}
					},
					{
						"Superheat (K)":{
							"Value":4.826875382978724,
							"Uncertainty":6.903929900947356e-2
						},
						"Heat flux (W\/cm^2)":{
							"Value":1.2964823361702123e1,
							"Uncertainty":0.5334331224959299
						}
					},
					{
						"Superheat (K)":{
							"Value":4.674091433962265,
							"Uncertainty":8.178625646781745e-2
						},
						"Heat flux (W\/cm^2)":{
							"Value":1.103390549056604e1,
							"Uncertainty":0.5844019071048233
						}
					},
					{
						"Superheat (K)":{
							"Value":4.486215903846154,
							"Uncertainty":4.386811218724723e-2
						},
						"Heat flux (W\/cm^2)":{
							"Value":9.037038307692306,
							"Uncertainty":0.5764160279213351
						}
					},
					{
						"Superheat (K)":{
							"Value":4.318243555555556,
							"Uncertainty":9.187223479348783e-2
						},
						"Heat flux (W\/cm^2)":{
							"Value":6.996494388888889,
							"Uncertainty":0.5962235790933496
						}
					},
					{
						"Superheat (K)":{
							"Value":4.03357380392157,
							"Uncertainty":8.614746271179888e-2
						},
						"Heat flux (W\/cm^2)":{
							"Value":4.966986039215686,
							"Uncertainty":0.5771373172639579
						}
					},
					{
						"Superheat (K)":{
							"Value":3.7197114313725486,
							"Uncertainty":0.11442860474885659
						},
						"Heat flux (W\/cm^2)":{
							"Value":2.983300901960785,
							"Uncertainty":0.5768547051104378
						}
					},
					{
						"Superheat (K)":{
							"Value":3.452949851851853,
							"Uncertainty":8.412926211020691e-2
						},
						"Heat flux (W\/cm^2)":{
							"Value":1.4574925555555556,
							"Uncertainty":0.3082022801844136
						}
					}
				],
				"RHTC":{
					"Value":1.5540332437071003,
					"Uncertainty":6.62389128930026e-2
				}
			},
			{
				"Concentration (mol\/m^3)":1,
				"Mass fraction (wppm)":2.6111334002006015e2,
				"BoilingCurvePoints":[
					{
						"Superheat (K)":{
							"Value":4.7296102708333345,
							"Uncertainty":6.014231302882331e-2
						},
						"Heat flux (W\/cm^2)":{
							"Value":4.8943544562499994e1,
							"Uncertainty":0.5768345435155229
						}
					},
					{
						"Superheat (K)":{
							"Value":4.7405396875,
							"Uncertainty":4.818605678089553e-2
						},
						"Heat flux (W\/cm^2)":{
							"Value":4.707083741666667e1,
							"Uncertainty":0.5537784384531508
						}
					},
					{
						"Superheat (K)":{
							"Value":4.75473041509434,
							"Uncertainty":3.164667712744816e-2
						},
						"Heat flux (W\/cm^2)":{
							"Value":4.507109477358491e1,
							"Uncertainty":0.5771877361308297
						}
					},
					{
						"Superheat (K)":{
							"Value":4.74908025925926,
							"Uncertainty":5.5112276235481594e-2
						},
						"Heat flux (W\/cm^2)":{
							"Value":4.294850075925925e1,
							"Uncertainty":0.5746077837535671
						}
					},
					{
						"Superheat (K)":{
							"Value":4.7673504117647045,
							"Uncertainty":4.534554475322697e-2
						},
						"Heat flux (W\/cm^2)":{
							"Value":4.086182919607843e1,
							"Uncertainty":0.5597996647882533
						}
					},
					{
						"Superheat (K)":{
							"Value":4.7775417,
							"Uncertainty":3.580644025029546e-2
						},
						"Heat flux (W\/cm^2)":{
							"Value":3.884497675999999e1,
							"Uncertainty":0.5481867229851585
						}
					},
					{
						"Superheat (K)":{
							"Value":4.7984842400000005,
							"Uncertainty":5.66632406370499e-2
						},
						"Heat flux (W\/cm^2)":{
							"Value":3.686892342000001e1,
							"Uncertainty":0.5615620328121246
						}
					},
					{
						"Superheat (K)":{
							"Value":4.8233448958333325,
							"Uncertainty":5.400365917832258e-2
						},
						"Heat flux (W\/cm^2)":{
							"Value":3.492990902083334e1,
							"Uncertainty":0.5462688982330444
						}
					},
					{
						"Superheat (K)":{
							"Value":4.870443117647059,
							"Uncertainty":5.34369606424789e-2
						},
						"Heat flux (W\/cm^2)":{
							"Value":3.296194811764705e1,
							"Uncertainty":0.5491619704570099
						}
					},
					{
						"Superheat (K)":{
							"Value":4.913117739130437,
							"Uncertainty":4.863030860707475e-2
						},
						"Heat flux (W\/cm^2)":{
							"Value":3.105454586956521e1,
							"Uncertainty":0.5146111097880768
						}
					},
					{
						"Superheat (K)":{
							"Value":4.972445226415096,
							"Uncertainty":5.6639362487802825e-2
						},
						"Heat flux (W\/cm^2)":{
							"Value":2.9103631905660368e1,
							"Uncertainty":0.5984440353492116
						}
					},
					{
						"Superheat (K)":{
							"Value":4.9730775000000005,
							"Uncertainty":4.578262481151657e-2
						},
						"Heat flux (W\/cm^2)":{
							"Value":2.701438937037038e1,
							"Uncertainty":0.6205571000567488
						}
					},
					{
						"Superheat (K)":{
							"Value":5.006144520833334,
							"Uncertainty":3.842442652293641e-2
						},
						"Heat flux (W\/cm^2)":{
							"Value":2.5008196750000007e1,
							"Uncertainty":0.5547237624895991
						}
					},
					{
						"Superheat (K)":{
							"Value":5.020388714285715,
							"Uncertainty":4.337357606474492e-2
						},
						"Heat flux (W\/cm^2)":{
							"Value":2.298051669642857e1,
							"Uncertainty":0.6202137188326713
						}
					},
					{
						"Superheat (K)":{
							"Value":5.012074979591838,
							"Uncertainty":3.3509164648452695e-2
						},
						"Heat flux (W\/cm^2)":{
							"Value":2.0935401979591838e1,
							"Uncertainty":0.5597559383451378
						}
					},
					{
						"Superheat (K)":{
							"Value":4.963328384615385,
							"Uncertainty":4.241751228441144e-2
						},
						"Heat flux (W\/cm^2)":{
							"Value":1.8996611634615384e1,
							"Uncertainty":0.6037940945688982
						}
					},
					{
						"Superheat (K)":{
							"Value":4.930247673076924,
							"Uncertainty":4.873145302804291e-2
						},
						"Heat flux (W\/cm^2)":{
							"Value":1.6992601999999998e1,
							"Uncertainty":0.5934240827282647
						}
					},
					{
						"Superheat (K)":{
							"Value":4.836844018867926,
							"Uncertainty":7.08402158328843e-2
						},
						"Heat flux (W\/cm^2)":{
							"Value":1.4987959245283017e1,
							"Uncertainty":0.6034247296414698
						}
					},
					{
						"Superheat (K)":{
							"Value":4.732727734693876,
							"Uncertainty":7.869025950755061e-2
						},
						"Heat flux (W\/cm^2)":{
							"Value":1.300713544897959e1,
							"Uncertainty":0.5388062452807155
						}
					},
					{
						"Superheat (K)":{
							"Value":4.598235807692309,
							"Uncertainty":0.1013880396063415
						},
						"Heat flux (W\/cm^2)":{
							"Value":1.1062727692307691e1,
							"Uncertainty":0.5743949245610989
						}
					},
					{
						"Superheat (K)":{
							"Value":4.470702903846152,
							"Uncertainty":8.934868519441655e-2
						},
						"Heat flux (W\/cm^2)":{
							"Value":9.055782115384615,
							"Uncertainty":0.5756627493984022
						}
					},
					{
						"Superheat (K)":{
							"Value":4.202671166666668,
							"Uncertainty":0.11382208538548214
						},
						"Heat flux (W\/cm^2)":{
							"Value":7.017717851851852,
							"Uncertainty":0.5964390331645953
						}
					},
					{
						"Superheat (K)":{
							"Value":3.9079293461538445,
							"Uncertainty":0.10003515415306131
						},
						"Heat flux (W\/cm^2)":{
							"Value":4.951477692307691,
							"Uncertainty":0.5892101243770455
						}
					},
					{
						"Superheat (K)":{
							"Value":3.5178370392156855,
							"Uncertainty":0.15490658836124038
						},
						"Heat flux (W\/cm^2)":{
							"Value":2.9498826078431364,
							"Uncertainty":0.5738841758497294
						}
					},
					{
						"Superheat (K)":{
							"Value":3.157835423076924,
							"Uncertainty":7.626507355961601e-2
						},
						"Heat flux (W\/cm^2)":{
							"Value":1.455194923076923,
							"Uncertainty":0.29469703778557704
						}
					}
				],
				"RHTC":{
					"Value":1.7465000664200772,
					"Uncertainty":0.17106697293188422
				}
			},
			{
				"Concentration (mol\/m^3)":3.5,
				"Mass fraction (wppm)":9.138966900702106e2,
				"BoilingCurvePoints":[
					{
						"Superheat (K)":{
							"Value":4.711188812499999,
							"Uncertainty":4.1710374243312726e-2
						},
						"Heat flux (W\/cm^2)":{
							"Value":4.8918898750000004e1,
							"Uncertainty":0.5721597960107692
						}
					},
					{
						"Superheat (K)":{
							"Value":4.75221125531915,
							"Uncertainty":4.159748502716937e-2
						},
						"Heat flux (W\/cm^2)":{
							"Value":4.7049431765957436e1,
							"Uncertainty":0.5618091394790821
						}
					},
					{
						"Superheat (K)":{
							"Value":4.78409748,
							"Uncertainty":4.1900415240863194e-2
						},
						"Heat flux (W\/cm^2)":{
							"Value":4.5123843879999995e1,
							"Uncertainty":0.5544643108636443
						}
					},
					{
						"Superheat (K)":{
							"Value":4.845221500000002,
							"Uncertainty":3.608024085167773e-2
						},
						"Heat flux (W\/cm^2)":{
							"Value":4.3057424555555556e1,
							"Uncertainty":0.586574561743414
						}
					},
					{
						"Superheat (K)":{
							"Value":4.910961703703703,
							"Uncertainty":4.460472974524507e-2
						},
						"Heat flux (W\/cm^2)":{
							"Value":4.0923177703703715e1,
							"Uncertainty":0.5806493555008982
						}
					},
					{
						"Superheat (K)":{
							"Value":4.95948764,
							"Uncertainty":4.4106033738170146e-2
						},
						"Heat flux (W\/cm^2)":{
							"Value":3.886719406e1,
							"Uncertainty":0.5442271727588
						}
					},
					{
						"Superheat (K)":{
							"Value":5.02564838,
							"Uncertainty":6.320803329915026e-2
						},
						"Heat flux (W\/cm^2)":{
							"Value":3.689725734e1,
							"Uncertainty":0.567067570469686
						}
					},
					{
						"Superheat (K)":{
							"Value":5.111003693877554,
							"Uncertainty":6.372399181241464e-2
						},
						"Heat flux (W\/cm^2)":{
							"Value":3.4923358306122445e1,
							"Uncertainty":0.5459936868321379
						}
					},
					{
						"Superheat (K)":{
							"Value":5.155868346938775,
							"Uncertainty":6.1901837503539586e-2
						},
						"Heat flux (W\/cm^2)":{
							"Value":3.2988503632653064e1,
							"Uncertainty":0.5306839770601748
						}
					},
					{
						"Superheat (K)":{
							"Value":5.195579000000001,
							"Uncertainty":4.9028664291071805e-2
						},
						"Heat flux (W\/cm^2)":{
							"Value":3.1029029081632657e1,
							"Uncertainty":0.5552432284547254
						}
					},
					{
						"Superheat (K)":{
							"Value":5.216826423076922,
							"Uncertainty":7.563027450965355e-2
						},
						"Heat flux (W\/cm^2)":{
							"Value":2.903498398076923e1,
							"Uncertainty":0.6135757737828598
						}
					},
					{
						"Superheat (K)":{
							"Value":5.292518018518518,
							"Uncertainty":6.625575430944006e-2
						},
						"Heat flux (W\/cm^2)":{
							"Value":2.69653535e1,
							"Uncertainty":0.6227577135160708
						}
					},
					{
						"Superheat (K)":{
							"Value":5.332032799999998,
							"Uncertainty":6.2809818796182e-2
						},
						"Heat flux (W\/cm^2)":{
							"Value":2.500853964444445e1,
							"Uncertainty":0.5345795776761975
						}
					},
					{
						"Superheat (K)":{
							"Value":5.310972428571432,
							"Uncertainty":7.105789676949174e-2
						},
						"Heat flux (W\/cm^2)":{
							"Value":2.3029855178571434e1,
							"Uncertainty":0.6199810602424181
						}
					},
					{
						"Superheat (K)":{
							"Value":5.3166371,
							"Uncertainty":5.725389020710306e-2
						},
						"Heat flux (W\/cm^2)":{
							"Value":2.097220678e1,
							"Uncertainty":0.569420348922832
						}
					},
					{
						"Superheat (K)":{
							"Value":5.299066705882352,
							"Uncertainty":8.92008429590883e-2
						},
						"Heat flux (W\/cm^2)":{
							"Value":1.9025975039215687e1,
							"Uncertainty":0.5817689812779628
						}
					},
					{
						"Superheat (K)":{
							"Value":5.188329698113208,
							"Uncertainty":6.162765032858627e-2
						},
						"Heat flux (W\/cm^2)":{
							"Value":1.7034422773584904e1,
							"Uncertainty":0.584158615494464
						}
					},
					{
						"Superheat (K)":{
							"Value":5.095575055555555,
							"Uncertainty":4.2349352689096786e-2
						},
						"Heat flux (W\/cm^2)":{
							"Value":1.4997535888888887e1,
							"Uncertainty":0.6018334980585127
						}
					},
					{
						"Superheat (K)":{
							"Value":5.0252468,
							"Uncertainty":3.7486572278400396e-2
						},
						"Heat flux (W\/cm^2)":{
							"Value":1.3018604739999995e1,
							"Uncertainty":0.5599712898626146
						}
					},
					{
						"Superheat (K)":{
							"Value":4.893499036363635,
							"Uncertainty":7.70990329177381e-2
						},
						"Heat flux (W\/cm^2)":{
							"Value":1.10036582e1,
							"Uncertainty":0.6001088321836237
						}
					},
					{
						"Superheat (K)":{
							"Value":4.6940732291666665,
							"Uncertainty":9.766128914257026e-2
						},
						"Heat flux (W\/cm^2)":{
							"Value":9.02988814583333,
							"Uncertainty":0.5318632633678886
						}
					},
					{
						"Superheat (K)":{
							"Value":4.428900964285713,
							"Uncertainty":9.907753516054751e-2
						},
						"Heat flux (W\/cm^2)":{
							"Value":7.025035142857143,
							"Uncertainty":0.6164091381374263
						}
					},
					{
						"Superheat (K)":{
							"Value":4.070569960000001,
							"Uncertainty":0.12077035042642158
						},
						"Heat flux (W\/cm^2)":{
							"Value":4.974465599999999,
							"Uncertainty":0.5674660525867318
						}
					},
					{
						"Superheat (K)":{
							"Value":3.672901078431372,
							"Uncertainty":0.1466561872892987
						},
						"Heat flux (W\/cm^2)":{
							"Value":3.0120225490196075,
							"Uncertainty":0.5754870975699913
						}
					},
					{
						"Superheat (K)":{
							"Value":3.2341958518518537,
							"Uncertainty":0.11061365215529004
						},
						"Heat flux (W\/cm^2)":{
							"Value":1.4971927777777778,
							"Uncertainty":0.3040233781228944
						}
					}
				],
				"RHTC":{
					"Value":1.6560419851774941,
					"Uncertainty":0.17342454421955614
				}
			},
			{
				"Concentration (mol\/m^3)":7,
				"Mass fraction (wppm)":1.8277933801404213e3,
				"BoilingCurvePoints":[
					{
						"Superheat (K)":{
							"Value":5.402291085106386,
							"Uncertainty":8.995503950665998e-2
						},
						"Heat flux (W\/cm^2)":{
							"Value":4.904204408510638e1,
							"Uncertainty":0.5794188007299188
						}
					},
					{
						"Superheat (K)":{
							"Value":5.459444899999998,
							"Uncertainty":9.880919799749498e-2
						},
						"Heat flux (W\/cm^2)":{
							"Value":4.7133061760000004e1,
							"Uncertainty":0.5604069125862304
						}
					},
					{
						"Superheat (K)":{
							"Value":5.481426214285714,
							"Uncertainty":9.497704363241295e-2
						},
						"Heat flux (W\/cm^2)":{
							"Value":4.502777566071429e1,
							"Uncertainty":0.6112960980206887
						}
					},
					{
						"Superheat (K)":{
							"Value":5.561014264150945,
							"Uncertainty":0.10656742701132181
						},
						"Heat flux (W\/cm^2)":{
							"Value":4.2860054113207546e1,
							"Uncertainty":0.5772972392223248
						}
					},
					{
						"Superheat (K)":{
							"Value":5.652045229166667,
							"Uncertainty":0.16919622596945832
						},
						"Heat flux (W\/cm^2)":{
							"Value":4.0847838375e1,
							"Uncertainty":0.5416434578829793
						}
					},
					{
						"Superheat (K)":{
							"Value":5.751923320000002,
							"Uncertainty":0.14447603550796773
						},
						"Heat flux (W\/cm^2)":{
							"Value":3.8939653780000015e1,
							"Uncertainty":0.5844309988281922
						}
					},
					{
						"Superheat (K)":{
							"Value":5.808671647058824,
							"Uncertainty":0.2098767497121888
						},
						"Heat flux (W\/cm^2)":{
							"Value":3.694129217647059e1,
							"Uncertainty":0.5999729007159145
						}
					},
					{
						"Superheat (K)":{
							"Value":5.9212232352941205,
							"Uncertainty":0.2127320066799149
						},
						"Heat flux (W\/cm^2)":{
							"Value":3.4913081274509814e1,
							"Uncertainty":0.5808567028379402
						}
					},
					{
						"Superheat (K)":{
							"Value":5.953964249999999,
							"Uncertainty":0.14640323750383097
						},
						"Heat flux (W\/cm^2)":{
							"Value":3.288841796153845e1,
							"Uncertainty":0.5821408111882729
						}
					},
					{
						"Superheat (K)":{
							"Value":5.960321369565216,
							"Uncertainty":0.2380960772755733
						},
						"Heat flux (W\/cm^2)":{
							"Value":3.0965011891304343e1,
							"Uncertainty":0.5068211048346668
						}
					},
					{
						"Superheat (K)":{
							"Value":6.01707937254902,
							"Uncertainty":0.17707383540613295
						},
						"Heat flux (W\/cm^2)":{
							"Value":2.9039446509803923e1,
							"Uncertainty":0.5733934872009403
						}
					},
					{
						"Superheat (K)":{
							"Value":5.981231129629628,
							"Uncertainty":0.17064735901422642
						},
						"Heat flux (W\/cm^2)":{
							"Value":2.7001487981481475e1,
							"Uncertainty":0.614989558694353
						}
					},
					{
						"Superheat (K)":{
							"Value":5.9797976875,
							"Uncertainty":0.155570828365151
						},
						"Heat flux (W\/cm^2)":{
							"Value":2.5002323479166666e1,
							"Uncertainty":0.535558662611097
						}
					},
					{
						"Superheat (K)":{
							"Value":5.9017222407407415,
							"Uncertainty":0.17606259442263053
						},
						"Heat flux (W\/cm^2)":{
							"Value":2.30128322962963e1,
							"Uncertainty":0.6206629520070449
						}
					},
					{
						"Superheat (K)":{
							"Value":5.828505459999999,
							"Uncertainty":0.13683725954059425
						},
						"Heat flux (W\/cm^2)":{
							"Value":2.1002700759999996e1,
							"Uncertainty":0.5804266826844047
						}
					},
					{
						"Superheat (K)":{
							"Value":5.775900740000002,
							"Uncertainty":9.575380552246025e-2
						},
						"Heat flux (W\/cm^2)":{
							"Value":1.9074127939999997e1,
							"Uncertainty":0.5606509888866039
						}
					},
					{
						"Superheat (K)":{
							"Value":5.57994861111111,
							"Uncertainty":0.14778976267471852
						},
						"Heat flux (W\/cm^2)":{
							"Value":1.7093524148148145e1,
							"Uncertainty":0.5892027046602223
						}
					},
					{
						"Superheat (K)":{
							"Value":5.505271907407408,
							"Uncertainty":0.1050205649856101
						},
						"Heat flux (W\/cm^2)":{
							"Value":1.5025423037037037e1,
							"Uncertainty":0.6007421835830655
						}
					},
					{
						"Superheat (K)":{
							"Value":5.356816096153846,
							"Uncertainty":0.13087566206080192
						},
						"Heat flux (W\/cm^2)":{
							"Value":1.2998309692307695e1,
							"Uncertainty":0.5706565989868828
						}
					},
					{
						"Superheat (K)":{
							"Value":5.132986320754718,
							"Uncertainty":0.17501830025553733
						},
						"Heat flux (W\/cm^2)":{
							"Value":1.0973770679245282e1,
							"Uncertainty":0.5882359834252738
						}
					},
					{
						"Superheat (K)":{
							"Value":4.885616235294116,
							"Uncertainty":0.11495403742080396
						},
						"Heat flux (W\/cm^2)":{
							"Value":8.969378490196078,
							"Uncertainty":0.5635519281878955
						}
					},
					{
						"Superheat (K)":{
							"Value":4.658311596153846,
							"Uncertainty":0.11345266825892246
						},
						"Heat flux (W\/cm^2)":{
							"Value":6.971902499999999,
							"Uncertainty":0.5886852267843464
						}
					},
					{
						"Superheat (K)":{
							"Value":4.2527415600000005,
							"Uncertainty":0.16745026116044204
						},
						"Heat flux (W\/cm^2)":{
							"Value":5.00506572,
							"Uncertainty":0.5641254834861579
						}
					},
					{
						"Superheat (K)":{
							"Value":3.806472096153846,
							"Uncertainty":0.1734571646128795
						},
						"Heat flux (W\/cm^2)":{
							"Value":3.0293540384615394,
							"Uncertainty":0.5880762030454484
						}
					},
					{
						"Superheat (K)":{
							"Value":3.3900019285714293,
							"Uncertainty":0.11536579388604573
						},
						"Heat flux (W\/cm^2)":{
							"Value":1.4895886428571428,
							"Uncertainty":0.30598786620958907
						}
					}
				],
				"RHTC":{
					"Value":1.4532205000513467,
					"Uncertainty":0.12734893327848168
				}
			},
			{
				"Concentration (mol\/m^3)":14,
				"Mass fraction (wppm)":3.6555867602808426e3,
				"BoilingCurvePoints":[
					{
						"Superheat (K)":{
							"Value":6.365754409090911,
							"Uncertainty":0.12543198248403495
						},
						"Heat flux (W\/cm^2)":{
							"Value":4.9076929227272714e1,
							"Uncertainty":0.5181472072391793
						}
					},
					{
						"Superheat (K)":{
							"Value":6.425593566037738,
							"Uncertainty":0.1501539993888988
						},
						"Heat flux (W\/cm^2)":{
							"Value":4.712936081132076e1,
							"Uncertainty":0.5707464958622864
						}
					},
					{
						"Superheat (K)":{
							"Value":6.4880280178571414,
							"Uncertainty":0.18199434694422204
						},
						"Heat flux (W\/cm^2)":{
							"Value":4.497092775000001e1,
							"Uncertainty":0.6022149974156539
						}
					},
					{
						"Superheat (K)":{
							"Value":6.554225529411767,
							"Uncertainty":0.19251328398667455
						},
						"Heat flux (W\/cm^2)":{
							"Value":4.2878822313725486e1,
							"Uncertainty":0.5538153703987453
						}
					},
					{
						"Superheat (K)":{
							"Value":6.534209500000002,
							"Uncertainty":0.21351519740388125
						},
						"Heat flux (W\/cm^2)":{
							"Value":4.08994816e1,
							"Uncertainty":0.5783325938986587
						}
					},
					{
						"Superheat (K)":{
							"Value":6.644433428571429,
							"Uncertainty":0.17881376204063526
						},
						"Heat flux (W\/cm^2)":{
							"Value":3.893788375510205e1,
							"Uncertainty":0.5811261695827671
						}
					},
					{
						"Superheat (K)":{
							"Value":6.690367620000002,
							"Uncertainty":0.1561150156874655
						},
						"Heat flux (W\/cm^2)":{
							"Value":3.6981075399999995e1,
							"Uncertainty":0.5968511857434371
						}
					},
					{
						"Superheat (K)":{
							"Value":6.691241961538458,
							"Uncertainty":0.1755345612289539
						},
						"Heat flux (W\/cm^2)":{
							"Value":3.497770874999999e1,
							"Uncertainty":0.6340908474457159
						}
					},
					{
						"Superheat (K)":{
							"Value":6.614682538461538,
							"Uncertainty":0.1892093997492434
						},
						"Heat flux (W\/cm^2)":{
							"Value":3.289009007692309e1,
							"Uncertainty":0.5779431194301573
						}
					},
					{
						"Superheat (K)":{
							"Value":6.6307347826086955,
							"Uncertainty":0.1699324638799407
						},
						"Heat flux (W\/cm^2)":{
							"Value":3.0923178934782612e1,
							"Uncertainty":0.515262784611132
						}
					},
					{
						"Superheat (K)":{
							"Value":6.5558122653061215,
							"Uncertainty":0.1420262054680655
						},
						"Heat flux (W\/cm^2)":{
							"Value":2.9042253346938786e1,
							"Uncertainty":0.5448116259639868
						}
					},
					{
						"Superheat (K)":{
							"Value":6.479195754716981,
							"Uncertainty":0.12090224060147844
						},
						"Heat flux (W\/cm^2)":{
							"Value":2.702534698113208e1,
							"Uncertainty":0.6136395743423789
						}
					},
					{
						"Superheat (K)":{
							"Value":6.39561782,
							"Uncertainty":0.10618714860915446
						},
						"Heat flux (W\/cm^2)":{
							"Value":2.5026284820000004e1,
							"Uncertainty":0.5670221409808237
						}
					},
					{
						"Superheat (K)":{
							"Value":6.292064672727272,
							"Uncertainty":8.536569034650504e-2
						},
						"Heat flux (W\/cm^2)":{
							"Value":2.296782656363636e1,
							"Uncertainty":0.6061556190414081
						}
					},
					{
						"Superheat (K)":{
							"Value":6.187824306122449,
							"Uncertainty":9.977341921849783e-2
						},
						"Heat flux (W\/cm^2)":{
							"Value":2.098457134693878e1,
							"Uncertainty":0.5487143343108791
						}
					},
					{
						"Superheat (K)":{
							"Value":6.0444760384615375,
							"Uncertainty":9.303414458627793e-2
						},
						"Heat flux (W\/cm^2)":{
							"Value":1.9050691192307692e1,
							"Uncertainty":0.5727988882835103
						}
					},
					{
						"Superheat (K)":{
							"Value":5.857396094339622,
							"Uncertainty":6.67684229451855e-2
						},
						"Heat flux (W\/cm^2)":{
							"Value":1.7047376792452834e1,
							"Uncertainty":0.5936484563692479
						}
					},
					{
						"Superheat (K)":{
							"Value":5.750399277777778,
							"Uncertainty":8.090413123076311e-2
						},
						"Heat flux (W\/cm^2)":{
							"Value":1.499363537037037e1,
							"Uncertainty":0.6145570439460516
						}
					},
					{
						"Superheat (K)":{
							"Value":5.593948666666667,
							"Uncertainty":9.413126866045465e-2
						},
						"Heat flux (W\/cm^2)":{
							"Value":1.2995397666666667e1,
							"Uncertainty":0.5780228910932392
						}
					},
					{
						"Superheat (K)":{
							"Value":5.389980509433961,
							"Uncertainty":7.801630012119855e-2
						},
						"Heat flux (W\/cm^2)":{
							"Value":1.0996968358490566e1,
							"Uncertainty":0.574412387359033
						}
					},
					{
						"Superheat (K)":{
							"Value":5.16452575510204,
							"Uncertainty":0.10910967353377624
						},
						"Heat flux (W\/cm^2)":{
							"Value":9.023195653061224,
							"Uncertainty":0.5556545326468053
						}
					},
					{
						"Superheat (K)":{
							"Value":4.811206653846153,
							"Uncertainty":0.12647246582090155
						},
						"Heat flux (W\/cm^2)":{
							"Value":7.049601403846154,
							"Uncertainty":0.5986345605945629
						}
					},
					{
						"Superheat (K)":{
							"Value":4.456633094339622,
							"Uncertainty":0.37574713180159486
						},
						"Heat flux (W\/cm^2)":{
							"Value":4.993728075471697,
							"Uncertainty":0.6026923748746392
						}
					},
					{
						"Superheat (K)":{
							"Value":3.867409901960781,
							"Uncertainty":0.18509691886849555
						},
						"Heat flux (W\/cm^2)":{
							"Value":2.972318607843137,
							"Uncertainty":0.5680951525123262
						}
					},
					{
						"Superheat (K)":{
							"Value":3.407784423076923,
							"Uncertainty":0.16564598523554333
						},
						"Heat flux (W\/cm^2)":{
							"Value":1.460083307692308,
							"Uncertainty":0.29485427780241125
						}
					}
				],
				"RHTC":{
					"Value":1.3151507227310277,
					"Uncertainty":7.378892535268318e-2
				}
			},
			{
				"Concentration (mol\/m^3)":28,
				"Mass fraction (wppm)":7.311173520561685e3,
				"BoilingCurvePoints":[
					{
						"Superheat (K)":{
							"Value":7.594275750000001,
							"Uncertainty":0.24384340679009409
						},
						"Heat flux (W\/cm^2)":{
							"Value":4.907158737500001e1,
							"Uncertainty":0.5709115080683126
						}
					},
					{
						"Superheat (K)":{
							"Value":7.571155666666669,
							"Uncertainty":0.24357883211031878
						},
						"Heat flux (W\/cm^2)":{
							"Value":4.7084419921568625e1,
							"Uncertainty":0.5844292475278711
						}
					},
					{
						"Superheat (K)":{
							"Value":7.526623851851851,
							"Uncertainty":0.24192549901285598
						},
						"Heat flux (W\/cm^2)":{
							"Value":4.4978550888888904e1,
							"Uncertainty":0.5948270351330992
						}
					},
					{
						"Superheat (K)":{
							"Value":7.520020448979592,
							"Uncertainty":0.3288511509985098
						},
						"Heat flux (W\/cm^2)":{
							"Value":4.290617204081631e1,
							"Uncertainty":0.5710671286996012
						}
					},
					{
						"Superheat (K)":{
							"Value":7.581932479166665,
							"Uncertainty":0.26269328981127743
						},
						"Heat flux (W\/cm^2)":{
							"Value":4.0952101604166664e1,
							"Uncertainty":0.5812598965339965
						}
					},
					{
						"Superheat (K)":{
							"Value":7.579239942307693,
							"Uncertainty":0.24196306177697144
						},
						"Heat flux (W\/cm^2)":{
							"Value":3.894068126923077e1,
							"Uncertainty":0.6198125521522262
						}
					},
					{
						"Superheat (K)":{
							"Value":7.5985723799999985,
							"Uncertainty":0.1723869661577032
						},
						"Heat flux (W\/cm^2)":{
							"Value":3.690549234e1,
							"Uncertainty":0.5843981938623141
						}
					},
					{
						"Superheat (K)":{
							"Value":7.5664865918367346,
							"Uncertainty":0.2406633940838423
						},
						"Heat flux (W\/cm^2)":{
							"Value":3.4949906775510215e1,
							"Uncertainty":0.5976175030671185
						}
					},
					{
						"Superheat (K)":{
							"Value":7.55498343137255,
							"Uncertainty":0.22026825149369697
						},
						"Heat flux (W\/cm^2)":{
							"Value":3.293427047058824e1,
							"Uncertainty":0.6054299818329892
						}
					},
					{
						"Superheat (K)":{
							"Value":7.513131918367347,
							"Uncertainty":0.24361752130592562
						},
						"Heat flux (W\/cm^2)":{
							"Value":3.0973984367346944e1,
							"Uncertainty":0.5493637604637406
						}
					},
					{
						"Superheat (K)":{
							"Value":7.422788229166666,
							"Uncertainty":0.22381710912424363
						},
						"Heat flux (W\/cm^2)":{
							"Value":2.9042268479166662e1,
							"Uncertainty":0.5350449263703358
						}
					},
					{
						"Superheat (K)":{
							"Value":7.340572735849058,
							"Uncertainty":0.17497129723792187
						},
						"Heat flux (W\/cm^2)":{
							"Value":2.70470200754717e1,
							"Uncertainty":0.6197265364338236
						}
					},
					{
						"Superheat (K)":{
							"Value":7.2359917254901935,
							"Uncertainty":0.19174712793771598
						},
						"Heat flux (W\/cm^2)":{
							"Value":2.4983854588235296e1,
							"Uncertainty":0.5879070091282865
						}
					},
					{
						"Superheat (K)":{
							"Value":7.125267615384615,
							"Uncertainty":0.14295382314307606
						},
						"Heat flux (W\/cm^2)":{
							"Value":2.2979304865384623e1,
							"Uncertainty":0.5743272725107255
						}
					},
					{
						"Superheat (K)":{
							"Value":6.941933139999999,
							"Uncertainty":0.18273987566338717
						},
						"Heat flux (W\/cm^2)":{
							"Value":2.1031004580000005e1,
							"Uncertainty":0.5788720570338629
						}
					},
					{
						"Superheat (K)":{
							"Value":6.775949634615382,
							"Uncertainty":0.14159978623128686
						},
						"Heat flux (W\/cm^2)":{
							"Value":1.903998898076923e1,
							"Uncertainty":0.5947785982043247
						}
					},
					{
						"Superheat (K)":{
							"Value":6.615747980392156,
							"Uncertainty":0.11935240118749094
						},
						"Heat flux (W\/cm^2)":{
							"Value":1.702799650980392e1,
							"Uncertainty":0.5741159042141011
						}
					},
					{
						"Superheat (K)":{
							"Value":6.378751865384615,
							"Uncertainty":0.1373604476380827
						},
						"Heat flux (W\/cm^2)":{
							"Value":1.502648082692308e1,
							"Uncertainty":0.6006091193462121
						}
					},
					{
						"Superheat (K)":{
							"Value":6.1374242352941195,
							"Uncertainty":0.11725175938920357
						},
						"Heat flux (W\/cm^2)":{
							"Value":1.3009042352941178e1,
							"Uncertainty":0.5718637146000375
						}
					},
					{
						"Superheat (K)":{
							"Value":5.858640185185185,
							"Uncertainty":0.11675599346146066
						},
						"Heat flux (W\/cm^2)":{
							"Value":1.0985077185185185e1,
							"Uncertainty":0.5982422174295158
						}
					},
					{
						"Superheat (K)":{
							"Value":5.526843666666666,
							"Uncertainty":0.1403929900065766
						},
						"Heat flux (W\/cm^2)":{
							"Value":8.964675000000002,
							"Uncertainty":0.5687377675033372
						}
					},
					{
						"Superheat (K)":{
							"Value":5.130595352941178,
							"Uncertainty":0.10994762646184314
						},
						"Heat flux (W\/cm^2)":{
							"Value":6.9873101372549025,
							"Uncertainty":0.5685307687702758
						}
					},
					{
						"Superheat (K)":{
							"Value":4.710650211538461,
							"Uncertainty":0.14007443159898222
						},
						"Heat flux (W\/cm^2)":{
							"Value":5.027467538461538,
							"Uncertainty":0.5706690497153306
						}
					},
					{
						"Superheat (K)":{
							"Value":4.212823781818182,
							"Uncertainty":0.18699344245659136
						},
						"Heat flux (W\/cm^2)":{
							"Value":2.9819969272727276,
							"Uncertainty":0.6015841814976969
						}
					},
					{
						"Superheat (K)":{
							"Value":3.754519166666665,
							"Uncertainty":0.16073113991806998
						},
						"Heat flux (W\/cm^2)":{
							"Value":1.4741879583333333,
							"Uncertainty":0.2646467270183403
						}
					}
				],
				"RHTC":{
					"Value":1.1598027669330229,
					"Uncertainty":5.9484093365817975e-2
				}
			},
			{
				"Concentration (mol\/m^3)":56,
				"Mass fraction (wppm)":1.462234704112337e4,
				"BoilingCurvePoints":[
					{
						"Superheat (K)":{
							"Value":7.212877270833334,
							"Uncertainty":0.15340247131310414
						},
						"Heat flux (W\/cm^2)":{
							"Value":4.9109066583333345e1,
							"Uncertainty":0.5790106966612641
						}
					},
					{
						"Superheat (K)":{
							"Value":7.354699078431372,
							"Uncertainty":0.13964478110031034
						},
						"Heat flux (W\/cm^2)":{
							"Value":4.709218596078432e1,
							"Uncertainty":0.5843487488492453
						}
					},
					{
						"Superheat (K)":{
							"Value":7.453739821428572,
							"Uncertainty":0.19517130159222693
						},
						"Heat flux (W\/cm^2)":{
							"Value":4.495489807142856e1,
							"Uncertainty":0.6073753094161755
						}
					},
					{
						"Superheat (K)":{
							"Value":7.534513276595746,
							"Uncertainty":0.1348514326531079
						},
						"Heat flux (W\/cm^2)":{
							"Value":4.285260293617022e1,
							"Uncertainty":0.5328531638235817
						}
					},
					{
						"Superheat (K)":{
							"Value":7.618343200000001,
							"Uncertainty":0.21714462785650213
						},
						"Heat flux (W\/cm^2)":{
							"Value":4.092482552000001e1,
							"Uncertainty":0.5983450545730701
						}
					},
					{
						"Superheat (K)":{
							"Value":7.703496791666665,
							"Uncertainty":0.14338907163185394
						},
						"Heat flux (W\/cm^2)":{
							"Value":3.8983444562500004e1,
							"Uncertainty":0.5910298585731303
						}
					},
					{
						"Superheat (K)":{
							"Value":7.750772372549021,
							"Uncertainty":0.1572148567130938
						},
						"Heat flux (W\/cm^2)":{
							"Value":3.6976112392156864e1,
							"Uncertainty":0.6222021255871789
						}
					},
					{
						"Superheat (K)":{
							"Value":7.7770834509803946,
							"Uncertainty":0.16702317930937768
						},
						"Heat flux (W\/cm^2)":{
							"Value":3.493778778431372e1,
							"Uncertainty":0.5999708394480958
						}
					},
					{
						"Superheat (K)":{
							"Value":7.77743896,
							"Uncertainty":0.18037194285742314
						},
						"Heat flux (W\/cm^2)":{
							"Value":3.290361596e1,
							"Uncertainty":0.5595125102017687
						}
					},
					{
						"Superheat (K)":{
							"Value":7.704798062499999,
							"Uncertainty":0.17508986706763494
						},
						"Heat flux (W\/cm^2)":{
							"Value":3.0952105729166657e1,
							"Uncertainty":0.5953950275463552
						}
					},
					{
						"Superheat (K)":{
							"Value":7.737410978723406,
							"Uncertainty":0.17275156824475243
						},
						"Heat flux (W\/cm^2)":{
							"Value":2.9012986085106387e1,
							"Uncertainty":0.5343265676042837
						}
					},
					{
						"Superheat (K)":{
							"Value":7.590296264150943,
							"Uncertainty":0.15483044559566464
						},
						"Heat flux (W\/cm^2)":{
							"Value":2.7033070490566043e1,
							"Uncertainty":0.6213006223242692
						}
					},
					{
						"Superheat (K)":{
							"Value":7.4830274800000005,
							"Uncertainty":0.13868191127286678
						},
						"Heat flux (W\/cm^2)":{
							"Value":2.5015679699999996e1,
							"Uncertainty":0.5774285158766232
						}
					},
					{
						"Superheat (K)":{
							"Value":7.279888529411764,
							"Uncertainty":0.13026384153699075
						},
						"Heat flux (W\/cm^2)":{
							"Value":2.2989304156862744e1,
							"Uncertainty":0.580625447526316
						}
					},
					{
						"Superheat (K)":{
							"Value":7.176922460000002,
							"Uncertainty":0.12254860043051465
						},
						"Heat flux (W\/cm^2)":{
							"Value":2.1026661760000007e1,
							"Uncertainty":0.5561725613955145
						}
					},
					{
						"Superheat (K)":{
							"Value":6.927463333333331,
							"Uncertainty":0.12374718676748431
						},
						"Heat flux (W\/cm^2)":{
							"Value":1.90724175882353e1,
							"Uncertainty":0.5680965066757646
						}
					},
					{
						"Superheat (K)":{
							"Value":6.7809550980392155,
							"Uncertainty":0.1276400426821075
						},
						"Heat flux (W\/cm^2)":{
							"Value":1.7072316450980395e1,
							"Uncertainty":0.5740954566161388
						}
					},
					{
						"Superheat (K)":{
							"Value":6.47282425,
							"Uncertainty":0.12391022062085408
						},
						"Heat flux (W\/cm^2)":{
							"Value":1.5064581711538464e1,
							"Uncertainty":0.5715018890871402
						}
					},
					{
						"Superheat (K)":{
							"Value":6.191267537037037,
							"Uncertainty":0.17703296278150205
						},
						"Heat flux (W\/cm^2)":{
							"Value":1.3027197944444444e1,
							"Uncertainty":0.6033081119467338
						}
					},
					{
						"Superheat (K)":{
							"Value":5.829498749999999,
							"Uncertainty":0.16787999732989545
						},
						"Heat flux (W\/cm^2)":{
							"Value":1.0969633942307691e1,
							"Uncertainty":0.5787670659529791
						}
					},
					{
						"Superheat (K)":{
							"Value":5.45353549056604,
							"Uncertainty":0.14722636990684362
						},
						"Heat flux (W\/cm^2)":{
							"Value":8.936323320754715,
							"Uncertainty":0.5903198161519271
						}
					},
					{
						"Superheat (K)":{
							"Value":5.049125392156862,
							"Uncertainty":0.17433174095821669
						},
						"Heat flux (W\/cm^2)":{
							"Value":6.921186411764705,
							"Uncertainty":0.5836307864663473
						}
					},
					{
						"Superheat (K)":{
							"Value":4.578079479166665,
							"Uncertainty":0.17376137172815578
						},
						"Heat flux (W\/cm^2)":{
							"Value":4.977453916666666,
							"Uncertainty":0.5523901007216839
						}
					},
					{
						"Superheat (K)":{
							"Value":4.020851192307693,
							"Uncertainty":0.18507396383174388
						},
						"Heat flux (W\/cm^2)":{
							"Value":3.005397846153846,
							"Uncertainty":0.5791236533181529
						}
					},
					{
						"Superheat (K)":{
							"Value":3.584274296296296,
							"Uncertainty":0.1334351704412228
						},
						"Heat flux (W\/cm^2)":{
							"Value":1.5076359259259262,
							"Uncertainty":0.29427066786364786
						}
					}
				],
				"RHTC":{
					"Value":1.1288174716411024,
					"Uncertainty":6.413005694396207e-2
				}
			}
		],
		"ViscosityExperiments":[],
		"DynamicAdsorptionCalculations":[
			{
				"Concentration (mol\/m^3)":1.0e-2,
				"Gamma\/GammaMax at 20 ms":1.5776629804672645e-3
			},
			{
				"Concentration (mol\/m^3)":1.584893192461114e-2,
				"Gamma\/GammaMax at 20 ms":2.584569038715187e-3
			},
			{
				"Concentration (mol\/m^3)":2.5118864315095794e-2,
				"Gamma\/GammaMax at 20 ms":3.8955986513635765e-3
			},
			{
				"Concentration (mol\/m^3)":3.9810717055349734e-2,
				"Gamma\/GammaMax at 20 ms":6.093700935825295e-3
			},
			{
				"Concentration (mol\/m^3)":6.30957344480193e-2,
				"Gamma\/GammaMax at 20 ms":9.653180551715332e-3
			},
			{
				"Concentration (mol\/m^3)":0.1,
				"Gamma\/GammaMax at 20 ms":1.5245129176021069e-2
			},
			{
				"Concentration (mol\/m^3)":0.15848931924611143,
				"Gamma\/GammaMax at 20 ms":2.4009390961841393e-2
			},
			{
				"Concentration (mol\/m^3)":0.2511886431509582,
				"Gamma\/GammaMax at 20 ms":3.7668795130962246e-2
			},
			{
				"Concentration (mol\/m^3)":0.3981071705534973,
				"Gamma\/GammaMax at 20 ms":5.8750522500532046e-2
			},
			{
				"Concentration (mol\/m^3)":0.6309573444801931,
				"Gamma\/GammaMax at 20 ms":9.078191025221553e-2
			},
			{
				"Concentration (mol\/m^3)":1.0,
				"Gamma\/GammaMax at 20 ms":0.13824998863487586
			},
			{
				"Concentration (mol\/m^3)":1.584893192461114,
				"Gamma\/GammaMax at 20 ms":0.20588144397275843
			},
			{
				"Concentration (mol\/m^3)":2.5118864315095824,
				"Gamma\/GammaMax at 20 ms":0.29659294710711487
			},
			{
				"Concentration (mol\/m^3)":3.981071705534973,
				"Gamma\/GammaMax at 20 ms":0.4080927907922259
			},
			{
				"Concentration (mol\/m^3)":6.309573444801936,
				"Gamma\/GammaMax at 20 ms":0.5304549534529275
			},
			{
				"Concentration (mol\/m^3)":1.0e1,
				"Gamma\/GammaMax at 20 ms":0.6487877295383324
			},
			{
				"Concentration (mol\/m^3)":1.5848931924611142e1,
				"Gamma\/GammaMax at 20 ms":0.7503374784339797
			},
			{
				"Concentration (mol\/m^3)":2.511886431509582e1,
				"Gamma\/GammaMax at 20 ms":0.8293461302533596
			},
			{
				"Concentration (mol\/m^3)":3.9810717055349734e1,
				"Gamma\/GammaMax at 20 ms":0.8865549245697693
			},
			{
				"Concentration (mol\/m^3)":6.3095734448019364e1,
				"Gamma\/GammaMax at 20 ms":0.9259828741039372
			},
			{
				"Concentration (mol\/m^3)":1.0e2,
				"Gamma\/GammaMax at 20 ms":0.9522964988357049
			}
		]
	},
	"S12S":{
		"Molecular weight (g\/mol)":2.8838e2,
		"CMC (mol\/m^3) @ 25°C":7.4,
		"CMC (wppm) at 25°C":2.1404332998996993e3,
		"GammaMax (mol\/m^2)":8.04953e-6,
		"KL (m^3\/mol)":0.609592,
		"D (m^2\/s)":4.4381700000000005e-10,
		"BoilingCurveExperiments":[
			{
				"Concentration (mol\/m^3)":0,
				"Mass fraction (wppm)":0.0,
				"BoilingCurvePoints":[
					{
						"Superheat (K)":{
							"Value":1.002163301923077e1,
							"Uncertainty":7.24925947216004e-2
						},
						"Heat flux (W\/cm^2)":{
							"Value":4.903161413461539e1,
							"Uncertainty":0.5755662853389717
						}
					},
					{
						"Superheat (K)":{
							"Value":9.825645555555552,
							"Uncertainty":7.565336815100375e-2
						},
						"Heat flux (W\/cm^2)":{
							"Value":4.6961687740740736e1,
							"Uncertainty":0.5840448441861803
						}
					},
					{
						"Superheat (K)":{
							"Value":9.671014622641511,
							"Uncertainty":0.10080693839410751
						},
						"Heat flux (W\/cm^2)":{
							"Value":4.4885144716981124e1,
							"Uncertainty":0.582271415276131
						}
					},
					{
						"Superheat (K)":{
							"Value":9.470265750000001,
							"Uncertainty":8.936533039243513e-2
						},
						"Heat flux (W\/cm^2)":{
							"Value":4.292597652083334e1,
							"Uncertainty":0.5538948952907863
						}
					},
					{
						"Superheat (K)":{
							"Value":9.263624,
							"Uncertainty":7.522872671244249e-2
						},
						"Heat flux (W\/cm^2)":{
							"Value":4.103588834e1,
							"Uncertainty":0.5903300947861883
						}
					},
					{
						"Superheat (K)":{
							"Value":9.092263921568627,
							"Uncertainty":7.594380240410453e-2
						},
						"Heat flux (W\/cm^2)":{
							"Value":3.9071457137254896e1,
							"Uncertainty":0.5781436433325204
						}
					},
					{
						"Superheat (K)":{
							"Value":8.901280388888889,
							"Uncertainty":0.12005642920010602
						},
						"Heat flux (W\/cm^2)":{
							"Value":3.704022953703702e1,
							"Uncertainty":0.6160916526372598
						}
					},
					{
						"Superheat (K)":{
							"Value":8.71334249056604,
							"Uncertainty":0.12398409667397779
						},
						"Heat flux (W\/cm^2)":{
							"Value":3.4988624716981136e1,
							"Uncertainty":0.6122740195850089
						}
					},
					{
						"Superheat (K)":{
							"Value":8.481735826923074,
							"Uncertainty":0.12853521639303658
						},
						"Heat flux (W\/cm^2)":{
							"Value":3.295423401923078e1,
							"Uncertainty":0.6023888839648451
						}
					},
					{
						"Superheat (K)":{
							"Value":8.275871588235297,
							"Uncertainty":9.34799549379813e-2
						},
						"Heat flux (W\/cm^2)":{
							"Value":3.0984098725490195e1,
							"Uncertainty":0.5977002527863972
						}
					},
					{
						"Superheat (K)":{
							"Value":8.066467528301883,
							"Uncertainty":0.11355758583366247
						},
						"Heat flux (W\/cm^2)":{
							"Value":2.895043171698115e1,
							"Uncertainty":0.5849443192290703
						}
					},
					{
						"Superheat (K)":{
							"Value":7.84810081632653,
							"Uncertainty":0.11718264941511075
						},
						"Heat flux (W\/cm^2)":{
							"Value":2.6983172938775514e1,
							"Uncertainty":0.5558117234497146
						}
					},
					{
						"Superheat (K)":{
							"Value":7.6880440754717,
							"Uncertainty":0.12099463467743184
						},
						"Heat flux (W\/cm^2)":{
							"Value":2.5023513547169816e1,
							"Uncertainty":0.6044404530545512
						}
					},
					{
						"Superheat (K)":{
							"Value":7.4669625849056604,
							"Uncertainty":0.1255200845625649
						},
						"Heat flux (W\/cm^2)":{
							"Value":2.300810966037735e1,
							"Uncertainty":0.5782270491266296
						}
					},
					{
						"Superheat (K)":{
							"Value":7.275812981132074,
							"Uncertainty":0.12518453123650522
						},
						"Heat flux (W\/cm^2)":{
							"Value":2.1012352811320756e1,
							"Uncertainty":0.5790916427770256
						}
					},
					{
						"Superheat (K)":{
							"Value":7.032465092592594,
							"Uncertainty":0.10825732257446133
						},
						"Heat flux (W\/cm^2)":{
							"Value":1.901362931481481e1,
							"Uncertainty":0.5761921343801069
						}
					},
					{
						"Superheat (K)":{
							"Value":6.796545666666667,
							"Uncertainty":0.11032166755105476
						},
						"Heat flux (W\/cm^2)":{
							"Value":1.699397496296296e1,
							"Uncertainty":0.5826083427355423
						}
					},
					{
						"Superheat (K)":{
							"Value":6.52140301851852,
							"Uncertainty":0.12392977593698776
						},
						"Heat flux (W\/cm^2)":{
							"Value":1.4987730888888889e1,
							"Uncertainty":0.5734640585759517
						}
					},
					{
						"Superheat (K)":{
							"Value":6.255539796296297,
							"Uncertainty":0.14893618473358156
						},
						"Heat flux (W\/cm^2)":{
							"Value":1.2990652481481481e1,
							"Uncertainty":0.5744529383195393
						}
					},
					{
						"Superheat (K)":{
							"Value":5.950486481481478,
							"Uncertainty":0.1637558797820646
						},
						"Heat flux (W\/cm^2)":{
							"Value":1.0981980907407408e1,
							"Uncertainty":0.5829552860637516
						}
					},
					{
						"Superheat (K)":{
							"Value":5.5399876481481485,
							"Uncertainty":0.13356547658028686
						},
						"Heat flux (W\/cm^2)":{
							"Value":8.989588166666666,
							"Uncertainty":0.5826063685376859
						}
					},
					{
						"Superheat (K)":{
							"Value":5.203384981132077,
							"Uncertainty":0.12890968389214444
						},
						"Heat flux (W\/cm^2)":{
							"Value":7.0007523773584905,
							"Uncertainty":0.5728856334810045
						}
					},
					{
						"Superheat (K)":{
							"Value":4.781293481481481,
							"Uncertainty":0.13832850505034078
						},
						"Heat flux (W\/cm^2)":{
							"Value":5.011162555555554,
							"Uncertainty":0.5824688262874713
						}
					},
					{
						"Superheat (K)":{
							"Value":4.193651518518518,
							"Uncertainty":0.27136852534429506
						},
						"Heat flux (W\/cm^2)":{
							"Value":3.011263407407407,
							"Uncertainty":0.5761740363238504
						}
					},
					{
						"Superheat (K)":{
							"Value":3.4993221111111104,
							"Uncertainty":0.2309758153024708
						},
						"Heat flux (W\/cm^2)":{
							"Value":1.529797740740741,
							"Uncertainty":0.28425114084252395
						}
					}
				],
				"RHTC":{
					"Value":1,
					"Uncertainty":0
				}
			},
			{
				"Concentration (mol\/m^3)":1.0e-2,
				"Mass fraction (wppm)":2.8924774322968907,
				"BoilingCurvePoints":[
					{
						"Superheat (K)":{
							"Value":9.998343936170215,
							"Uncertainty":5.200766236205416e-2
						},
						"Heat flux (W\/cm^2)":{
							"Value":4.909752782978723e1,
							"Uncertainty":0.54797427560188
						}
					},
					{
						"Superheat (K)":{
							"Value":9.807829872727272,
							"Uncertainty":7.436699137761098e-2
						},
						"Heat flux (W\/cm^2)":{
							"Value":4.70969898e1,
							"Uncertainty":0.600784975635007
						}
					},
					{
						"Superheat (K)":{
							"Value":9.611840803571427,
							"Uncertainty":6.683481754769269e-2
						},
						"Heat flux (W\/cm^2)":{
							"Value":4.494133753571428e1,
							"Uncertainty":0.5984984683511949
						}
					},
					{
						"Superheat (K)":{
							"Value":9.421537448979596,
							"Uncertainty":6.641449591080156e-2
						},
						"Heat flux (W\/cm^2)":{
							"Value":4.292092853061223e1,
							"Uncertainty":0.563786367708147
						}
					},
					{
						"Superheat (K)":{
							"Value":9.228366269230769,
							"Uncertainty":6.251943347601105e-2
						},
						"Heat flux (W\/cm^2)":{
							"Value":4.097271155769231e1,
							"Uncertainty":0.5947117965181293
						}
					},
					{
						"Superheat (K)":{
							"Value":9.0222729245283,
							"Uncertainty":6.826055861714712e-2
						},
						"Heat flux (W\/cm^2)":{
							"Value":3.894836149056605e1,
							"Uncertainty":0.6224374257722499
						}
					},
					{
						"Superheat (K)":{
							"Value":8.814639999999999,
							"Uncertainty":5.575777640867724e-2
						},
						"Heat flux (W\/cm^2)":{
							"Value":3.694000147058823e1,
							"Uncertainty":0.6012021420471276
						}
					},
					{
						"Superheat (K)":{
							"Value":8.606155173076925,
							"Uncertainty":7.406873645571328e-2
						},
						"Heat flux (W\/cm^2)":{
							"Value":3.493400167307693e1,
							"Uncertainty":0.6076777524569467
						}
					},
					{
						"Superheat (K)":{
							"Value":8.383501392156866,
							"Uncertainty":6.478774289264343e-2
						},
						"Heat flux (W\/cm^2)":{
							"Value":3.2956447999999995e1,
							"Uncertainty":0.5848567864494347
						}
					},
					{
						"Superheat (K)":{
							"Value":8.174829807692307,
							"Uncertainty":7.290088975896322e-2
						},
						"Heat flux (W\/cm^2)":{
							"Value":3.0978025384615385e1,
							"Uncertainty":0.597929968303527
						}
					},
					{
						"Superheat (K)":{
							"Value":7.966986244897957,
							"Uncertainty":6.613381952448485e-2
						},
						"Heat flux (W\/cm^2)":{
							"Value":2.901514981632652e1,
							"Uncertainty":0.5164027138295539
						}
					},
					{
						"Superheat (K)":{
							"Value":7.747882296296297,
							"Uncertainty":8.859890953514116e-2
						},
						"Heat flux (W\/cm^2)":{
							"Value":2.7014703722222222e1,
							"Uncertainty":0.6077468594217782
						}
					},
					{
						"Superheat (K)":{
							"Value":7.5188160754717,
							"Uncertainty":8.681202261005065e-2
						},
						"Heat flux (W\/cm^2)":{
							"Value":2.4990303283018875e1,
							"Uncertainty":0.5931952126369846
						}
					},
					{
						"Superheat (K)":{
							"Value":7.2947799999999985,
							"Uncertainty":6.402745219218245e-2
						},
						"Heat flux (W\/cm^2)":{
							"Value":2.291531894545454e1,
							"Uncertainty":0.5888253123665552
						}
					},
					{
						"Superheat (K)":{
							"Value":7.11037018,
							"Uncertainty":9.784674264685257e-2
						},
						"Heat flux (W\/cm^2)":{
							"Value":2.0969244720000003e1,
							"Uncertainty":0.5557970637797263
						}
					},
					{
						"Superheat (K)":{
							"Value":6.877636777777775,
							"Uncertainty":0.10484195213653176
						},
						"Heat flux (W\/cm^2)":{
							"Value":1.9017526425925926e1,
							"Uncertainty":0.5883171412206369
						}
					},
					{
						"Superheat (K)":{
							"Value":6.658409811320755,
							"Uncertainty":8.025632956851378e-2
						},
						"Heat flux (W\/cm^2)":{
							"Value":1.7029273773584904e1,
							"Uncertainty":0.5708531118743599
						}
					},
					{
						"Superheat (K)":{
							"Value":6.4322485999999985,
							"Uncertainty":7.936013659626512e-2
						},
						"Heat flux (W\/cm^2)":{
							"Value":1.4995898527272727e1,
							"Uncertainty":0.605280309205971
						}
					},
					{
						"Superheat (K)":{
							"Value":6.168265943396226,
							"Uncertainty":0.10010410870965522
						},
						"Heat flux (W\/cm^2)":{
							"Value":1.2979423188679243e1,
							"Uncertainty":0.5761339133244797
						}
					},
					{
						"Superheat (K)":{
							"Value":5.850080309090908,
							"Uncertainty":0.11020386708410701
						},
						"Heat flux (W\/cm^2)":{
							"Value":1.095723567272727e1,
							"Uncertainty":0.6008389853403463
						}
					},
					{
						"Superheat (K)":{
							"Value":5.537260943396227,
							"Uncertainty":9.690657143479427e-2
						},
						"Heat flux (W\/cm^2)":{
							"Value":8.956183811320756,
							"Uncertainty":0.5763769261447239
						}
					},
					{
						"Superheat (K)":{
							"Value":5.187484396226414,
							"Uncertainty":0.11637393444845444
						},
						"Heat flux (W\/cm^2)":{
							"Value":6.973458113207545,
							"Uncertainty":0.5814314987066126
						}
					},
					{
						"Superheat (K)":{
							"Value":4.78113848076923,
							"Uncertainty":0.1337360443257595
						},
						"Heat flux (W\/cm^2)":{
							"Value":5.016226057692308,
							"Uncertainty":0.5792791228846559
						}
					},
					{
						"Superheat (K)":{
							"Value":4.329906592592594,
							"Uncertainty":0.1970257437972251
						},
						"Heat flux (W\/cm^2)":{
							"Value":3.026257129629629,
							"Uncertainty":0.5958826549477245
						}
					},
					{
						"Superheat (K)":{
							"Value":3.673719392857142,
							"Uncertainty":0.19282133882514527
						},
						"Heat flux (W\/cm^2)":{
							"Value":1.4935110714285718,
							"Uncertainty":0.3051283391543726
						}
					}
				],
				"RHTC":{
					"Value":1.014373927004129,
					"Uncertainty":5.826846618762172e-3
				}
			},
			{
				"Concentration (mol\/m^3)":3.0e-2,
				"Mass fraction (wppm)":8.677432296890672,
				"BoilingCurvePoints":[
					{
						"Superheat (K)":{
							"Value":9.124503125,
							"Uncertainty":5.347985677013566e-2
						},
						"Heat flux (W\/cm^2)":{
							"Value":4.9124173125e1,
							"Uncertainty":0.5464002288788667
						}
					},
					{
						"Superheat (K)":{
							"Value":8.935244157894738,
							"Uncertainty":8.560745035037845e-2
						},
						"Heat flux (W\/cm^2)":{
							"Value":4.706686359649123e1,
							"Uncertainty":0.6025947575802874
						}
					},
					{
						"Superheat (K)":{
							"Value":8.720950698113208,
							"Uncertainty":8.113247898145558e-2
						},
						"Heat flux (W\/cm^2)":{
							"Value":4.4942254962264144e1,
							"Uncertainty":0.5792248700432117
						}
					},
					{
						"Superheat (K)":{
							"Value":8.54412406,
							"Uncertainty":7.401869589237955e-2
						},
						"Heat flux (W\/cm^2)":{
							"Value":4.295574294000001e1,
							"Uncertainty":0.5854383298530418
						}
					},
					{
						"Superheat (K)":{
							"Value":8.361098924528303,
							"Uncertainty":6.041709199576687e-2
						},
						"Heat flux (W\/cm^2)":{
							"Value":4.0983384301886794e1,
							"Uncertainty":0.6198532598400138
						}
					},
					{
						"Superheat (K)":{
							"Value":8.1758626,
							"Uncertainty":6.960282226156793e-2
						},
						"Heat flux (W\/cm^2)":{
							"Value":3.898102761999999e1,
							"Uncertainty":0.5923960830722145
						}
					},
					{
						"Superheat (K)":{
							"Value":7.99139333962264,
							"Uncertainty":6.418629529914201e-2
						},
						"Heat flux (W\/cm^2)":{
							"Value":3.7002355792452846e1,
							"Uncertainty":0.6156778981984118
						}
					},
					{
						"Superheat (K)":{
							"Value":7.81588445283019,
							"Uncertainty":5.501502630106103e-2
						},
						"Heat flux (W\/cm^2)":{
							"Value":3.496564875471698e1,
							"Uncertainty":0.6037139839939458
						}
					},
					{
						"Superheat (K)":{
							"Value":7.638394423076923,
							"Uncertainty":7.850014726958728e-2
						},
						"Heat flux (W\/cm^2)":{
							"Value":3.29653748846154e1,
							"Uncertainty":0.5886690383954617
						}
					},
					{
						"Superheat (K)":{
							"Value":7.453460769230769,
							"Uncertainty":5.7842348550756366e-2
						},
						"Heat flux (W\/cm^2)":{
							"Value":3.0958210673076927e1,
							"Uncertainty":0.5930621971592209
						}
					},
					{
						"Superheat (K)":{
							"Value":7.2930628749999995,
							"Uncertainty":6.279938803998635e-2
						},
						"Heat flux (W\/cm^2)":{
							"Value":2.9016093124999994e1,
							"Uncertainty":0.5128078907651531
						}
					},
					{
						"Superheat (K)":{
							"Value":7.143854055555555,
							"Uncertainty":8.920095654585171e-2
						},
						"Heat flux (W\/cm^2)":{
							"Value":2.7033957777777776e1,
							"Uncertainty":0.6091409617702643
						}
					},
					{
						"Superheat (K)":{
							"Value":6.982157944444445,
							"Uncertainty":9.330940975550961e-2
						},
						"Heat flux (W\/cm^2)":{
							"Value":2.4967801537037044e1,
							"Uncertainty":0.6184611804506749
						}
					},
					{
						"Superheat (K)":{
							"Value":6.802903140000001,
							"Uncertainty":8.825424767762349e-2
						},
						"Heat flux (W\/cm^2)":{
							"Value":2.295808960000001e1,
							"Uncertainty":0.5494649515922982
						}
					},
					{
						"Superheat (K)":{
							"Value":6.636067764705879,
							"Uncertainty":0.10624259806077578
						},
						"Heat flux (W\/cm^2)":{
							"Value":2.105336319607843e1,
							"Uncertainty":0.5538870668205215
						}
					},
					{
						"Superheat (K)":{
							"Value":6.531645981818181,
							"Uncertainty":6.924126965706116e-2
						},
						"Heat flux (W\/cm^2)":{
							"Value":1.907391207272727e1,
							"Uncertainty":0.5812837293666193
						}
					},
					{
						"Superheat (K)":{
							"Value":6.2551718545454555,
							"Uncertainty":0.11349696146437199
						},
						"Heat flux (W\/cm^2)":{
							"Value":1.7027009327272726e1,
							"Uncertainty":0.5793138453477479
						}
					},
					{
						"Superheat (K)":{
							"Value":6.079755113207549,
							"Uncertainty":7.384646957986571e-2
						},
						"Heat flux (W\/cm^2)":{
							"Value":1.5017792018867928e1,
							"Uncertainty":0.5830338017732198
						}
					},
					{
						"Superheat (K)":{
							"Value":5.8707884561403505,
							"Uncertainty":7.46301763349671e-2
						},
						"Heat flux (W\/cm^2)":{
							"Value":1.2983855228070173e1,
							"Uncertainty":0.6136437162869842
						}
					},
					{
						"Superheat (K)":{
							"Value":5.60555126415094,
							"Uncertainty":8.141933235870084e-2
						},
						"Heat flux (W\/cm^2)":{
							"Value":1.0927121188679248e1,
							"Uncertainty":0.567930822913118
						}
					},
					{
						"Superheat (K)":{
							"Value":5.319086132075472,
							"Uncertainty":0.10904818370988431
						},
						"Heat flux (W\/cm^2)":{
							"Value":8.949355301886795,
							"Uncertainty":0.578313192928085
						}
					},
					{
						"Superheat (K)":{
							"Value":4.9389732962962976,
							"Uncertainty":0.10492242238563199
						},
						"Heat flux (W\/cm^2)":{
							"Value":6.968241981481481,
							"Uncertainty":0.5873846045740899
						}
					},
					{
						"Superheat (K)":{
							"Value":4.679598509803922,
							"Uncertainty":8.197488745252939e-2
						},
						"Heat flux (W\/cm^2)":{
							"Value":5.0090207254901955,
							"Uncertainty":0.5591006180621187
						}
					},
					{
						"Superheat (K)":{
							"Value":4.309049563636363,
							"Uncertainty":0.18998775724452874
						},
						"Heat flux (W\/cm^2)":{
							"Value":3.0248223999999992,
							"Uncertainty":0.5977062930469372
						}
					},
					{
						"Superheat (K)":{
							"Value":3.738741249999998,
							"Uncertainty":0.16920892365874304
						},
						"Heat flux (W\/cm^2)":{
							"Value":1.5008589999999997,
							"Uncertainty":0.30724690697463736
						}
					}
				],
				"RHTC":{
					"Value":1.1053291423572287,
					"Uncertainty":7.6089388220275155e-3
				}
			},
			{
				"Concentration (mol\/m^3)":0.1,
				"Mass fraction (wppm)":2.8924774322968908e1,
				"BoilingCurvePoints":[
					{
						"Superheat (K)":{
							"Value":6.670347978723405,
							"Uncertainty":0.23072498536197197
						},
						"Heat flux (W\/cm^2)":{
							"Value":4.908844585106383e1,
							"Uncertainty":0.543857762730812
						}
					},
					{
						"Superheat (K)":{
							"Value":6.583727509090905,
							"Uncertainty":0.2351554874795308
						},
						"Heat flux (W\/cm^2)":{
							"Value":4.7114750981818176e1,
							"Uncertainty":0.5893835174532571
						}
					},
					{
						"Superheat (K)":{
							"Value":6.45820157142857,
							"Uncertainty":0.2687511760366557
						},
						"Heat flux (W\/cm^2)":{
							"Value":4.497818353571428e1,
							"Uncertainty":0.5957069949070887
						}
					},
					{
						"Superheat (K)":{
							"Value":6.391203408163266,
							"Uncertainty":0.22006911670350923
						},
						"Heat flux (W\/cm^2)":{
							"Value":4.2913810673469385e1,
							"Uncertainty":0.5551824111485936
						}
					},
					{
						"Superheat (K)":{
							"Value":6.330617529411763,
							"Uncertainty":0.2052121167800141
						},
						"Heat flux (W\/cm^2)":{
							"Value":4.0992700588235316e1,
							"Uncertainty":0.6012050371864888
						}
					},
					{
						"Superheat (K)":{
							"Value":6.279590566037738,
							"Uncertainty":0.19079090777355703
						},
						"Heat flux (W\/cm^2)":{
							"Value":3.8981682547169804e1,
							"Uncertainty":0.6089539363230122
						}
					},
					{
						"Superheat (K)":{
							"Value":6.245979230769231,
							"Uncertainty":0.181319636949544
						},
						"Heat flux (W\/cm^2)":{
							"Value":3.6976383307692316e1,
							"Uncertainty":0.6042139206836455
						}
					},
					{
						"Superheat (K)":{
							"Value":6.215721784313726,
							"Uncertainty":0.1753848556355206
						},
						"Heat flux (W\/cm^2)":{
							"Value":3.495589478431374e1,
							"Uncertainty":0.5998159894249669
						}
					},
					{
						"Superheat (K)":{
							"Value":6.1466510727272725,
							"Uncertainty":0.13142782536051625
						},
						"Heat flux (W\/cm^2)":{
							"Value":3.292858181818182e1,
							"Uncertainty":0.60925229667
						}
					},
					{
						"Superheat (K)":{
							"Value":6.088491183673469,
							"Uncertainty":0.10858117118402513
						},
						"Heat flux (W\/cm^2)":{
							"Value":3.0943576632653073e1,
							"Uncertainty":0.5635045917440354
						}
					},
					{
						"Superheat (K)":{
							"Value":6.02600444897959,
							"Uncertainty":9.144778778444637e-2
						},
						"Heat flux (W\/cm^2)":{
							"Value":2.9046387877551023e1,
							"Uncertainty":0.5214453808391885
						}
					},
					{
						"Superheat (K)":{
							"Value":6.02413561111111,
							"Uncertainty":7.990940010645937e-2
						},
						"Heat flux (W\/cm^2)":{
							"Value":2.704189535185185e1,
							"Uncertainty":0.6014216689519188
						}
					},
					{
						"Superheat (K)":{
							"Value":5.9965912830188675,
							"Uncertainty":7.998380406210552e-2
						},
						"Heat flux (W\/cm^2)":{
							"Value":2.5034911962264147e1,
							"Uncertainty":0.5883118415208817
						}
					},
					{
						"Superheat (K)":{
							"Value":5.922250981481482,
							"Uncertainty":6.44238327840294e-2
						},
						"Heat flux (W\/cm^2)":{
							"Value":2.2963391129629628e1,
							"Uncertainty":0.5932169625108871
						}
					},
					{
						"Superheat (K)":{
							"Value":5.909312803921568,
							"Uncertainty":5.861549016668471e-2
						},
						"Heat flux (W\/cm^2)":{
							"Value":2.0968182607843136e1,
							"Uncertainty":0.5617451205099722
						}
					},
					{
						"Superheat (K)":{
							"Value":5.85078825925926,
							"Uncertainty":5.593772058927692e-2
						},
						"Heat flux (W\/cm^2)":{
							"Value":1.9027162055555554e1,
							"Uncertainty":0.579441951749883
						}
					},
					{
						"Superheat (K)":{
							"Value":5.782724574074074,
							"Uncertainty":5.315105003155355e-2
						},
						"Heat flux (W\/cm^2)":{
							"Value":1.7022934685185188e1,
							"Uncertainty":0.5763650646234953
						}
					},
					{
						"Superheat (K)":{
							"Value":5.676279679245282,
							"Uncertainty":6.135184660651773e-2
						},
						"Heat flux (W\/cm^2)":{
							"Value":1.5006719735849058e1,
							"Uncertainty":0.5830845057674927
						}
					},
					{
						"Superheat (K)":{
							"Value":5.4725420545454515,
							"Uncertainty":9.010932821597385e-2
						},
						"Heat flux (W\/cm^2)":{
							"Value":1.2987273654545453e1,
							"Uncertainty":0.588120577806186
						}
					},
					{
						"Superheat (K)":{
							"Value":5.262409563636362,
							"Uncertainty":5.5263945775324015e-2
						},
						"Heat flux (W\/cm^2)":{
							"Value":1.0938186599999998e1,
							"Uncertainty":0.592757230013597
						}
					},
					{
						"Superheat (K)":{
							"Value":5.051481961538461,
							"Uncertainty":7.709469920003319e-2
						},
						"Heat flux (W\/cm^2)":{
							"Value":8.935717961538462,
							"Uncertainty":0.5663418072270962
						}
					},
					{
						"Superheat (K)":{
							"Value":4.828328277777779,
							"Uncertainty":6.920995159723091e-2
						},
						"Heat flux (W\/cm^2)":{
							"Value":6.956814537037038,
							"Uncertainty":0.5920901339131971
						}
					},
					{
						"Superheat (K)":{
							"Value":4.619418057692309,
							"Uncertainty":8.854353115517827e-2
						},
						"Heat flux (W\/cm^2)":{
							"Value":4.9868004615384605,
							"Uncertainty":0.5746869213136824
						}
					},
					{
						"Superheat (K)":{
							"Value":4.2649240740740755,
							"Uncertainty":0.14394797658507721
						},
						"Heat flux (W\/cm^2)":{
							"Value":3.01091662962963,
							"Uncertainty":0.5947270006639735
						}
					},
					{
						"Superheat (K)":{
							"Value":3.845546730769232,
							"Uncertainty":0.11736775835894815
						},
						"Heat flux (W\/cm^2)":{
							"Value":1.5147399230769234,
							"Uncertainty":0.2893707721779687
						}
					}
				],
				"RHTC":{
					"Value":1.3423566316008535,
					"Uncertainty":7.412931293696004e-2
				}
			},
			{
				"Concentration (mol\/m^3)":0.3,
				"Mass fraction (wppm)":8.677432296890673e1,
				"BoilingCurvePoints":[
					{
						"Superheat (K)":{
							"Value":4.915837204081632,
							"Uncertainty":5.341320946091745e-2
						},
						"Heat flux (W\/cm^2)":{
							"Value":4.9103948673469375e1,
							"Uncertainty":0.5455133576189717
						}
					},
					{
						"Superheat (K)":{
							"Value":4.981580396551726,
							"Uncertainty":5.932076775358861e-2
						},
						"Heat flux (W\/cm^2)":{
							"Value":4.6990728258620706e1,
							"Uncertainty":0.6131746334246533
						}
					},
					{
						"Superheat (K)":{
							"Value":5.06087188,
							"Uncertainty":7.606995199281628e-2
						},
						"Heat flux (W\/cm^2)":{
							"Value":4.4913322759999986e1,
							"Uncertainty":0.5635645583654962
						}
					},
					{
						"Superheat (K)":{
							"Value":5.13157425490196,
							"Uncertainty":5.702530357967158e-2
						},
						"Heat flux (W\/cm^2)":{
							"Value":4.297005158823531e1,
							"Uncertainty":0.6184601333023874
						}
					},
					{
						"Superheat (K)":{
							"Value":5.197638568627451,
							"Uncertainty":7.213375011414663e-2
						},
						"Heat flux (W\/cm^2)":{
							"Value":4.097924149019607e1,
							"Uncertainty":0.6013366297119569
						}
					},
					{
						"Superheat (K)":{
							"Value":5.294793346153849,
							"Uncertainty":5.908908509602915e-2
						},
						"Heat flux (W\/cm^2)":{
							"Value":3.90116273653846e1,
							"Uncertainty":0.6101818451133417
						}
					},
					{
						"Superheat (K)":{
							"Value":5.389251627450979,
							"Uncertainty":7.740077733536245e-2
						},
						"Heat flux (W\/cm^2)":{
							"Value":3.700173954901961e1,
							"Uncertainty":0.6140858504192817
						}
					},
					{
						"Superheat (K)":{
							"Value":5.422377750000003,
							"Uncertainty":5.8447975138235166e-2
						},
						"Heat flux (W\/cm^2)":{
							"Value":3.5023647980769226e1,
							"Uncertainty":0.6013424683219616
						}
					},
					{
						"Superheat (K)":{
							"Value":5.454372886792453,
							"Uncertainty":3.870910325186933e-2
						},
						"Heat flux (W\/cm^2)":{
							"Value":3.2988880207547176e1,
							"Uncertainty":0.6092557860497438
						}
					},
					{
						"Superheat (K)":{
							"Value":5.447937754716981,
							"Uncertainty":3.608903674935657e-2
						},
						"Heat flux (W\/cm^2)":{
							"Value":3.095700713207547e1,
							"Uncertainty":0.6210667468433473
						}
					},
					{
						"Superheat (K)":{
							"Value":5.464518163265306,
							"Uncertainty":3.88950527789999e-2
						},
						"Heat flux (W\/cm^2)":{
							"Value":2.899201038775509e1,
							"Uncertainty":0.5296443718046341
						}
					},
					{
						"Superheat (K)":{
							"Value":5.475472692307691,
							"Uncertainty":4.1531949653030774e-2
						},
						"Heat flux (W\/cm^2)":{
							"Value":2.7038155576923092e1,
							"Uncertainty":0.5779424808772607
						}
					},
					{
						"Superheat (K)":{
							"Value":5.486948781818182,
							"Uncertainty":4.4957237820322044e-2
						},
						"Heat flux (W\/cm^2)":{
							"Value":2.502576525454546e1,
							"Uncertainty":0.6072408339824887
						}
					},
					{
						"Superheat (K)":{
							"Value":5.50566825,
							"Uncertainty":4.3961750773302215e-2
						},
						"Heat flux (W\/cm^2)":{
							"Value":2.300110184615384e1,
							"Uncertainty":0.5693180393693391
						}
					},
					{
						"Superheat (K)":{
							"Value":5.5364417735849045,
							"Uncertainty":4.5738375984691104e-2
						},
						"Heat flux (W\/cm^2)":{
							"Value":2.1022616056603773e1,
							"Uncertainty":0.580904159530191
						}
					},
					{
						"Superheat (K)":{
							"Value":5.506580351851851,
							"Uncertainty":6.401676699886573e-2
						},
						"Heat flux (W\/cm^2)":{
							"Value":1.902082140740741e1,
							"Uncertainty":0.5809822606288885
						}
					},
					{
						"Superheat (K)":{
							"Value":5.467543611111112,
							"Uncertainty":4.0545751489703644e-2
						},
						"Heat flux (W\/cm^2)":{
							"Value":1.6996884333333334e1,
							"Uncertainty":0.5802390594976821
						}
					},
					{
						"Superheat (K)":{
							"Value":5.389461685185184,
							"Uncertainty":5.114621347456584e-2
						},
						"Heat flux (W\/cm^2)":{
							"Value":1.4969040666666665e1,
							"Uncertainty":0.5804719204310126
						}
					},
					{
						"Superheat (K)":{
							"Value":5.277738132075472,
							"Uncertainty":5.386097627369297e-2
						},
						"Heat flux (W\/cm^2)":{
							"Value":1.2967507735849058e1,
							"Uncertainty":0.5837166288815263
						}
					},
					{
						"Superheat (K)":{
							"Value":5.108489826923077,
							"Uncertainty":6.528720847621285e-2
						},
						"Heat flux (W\/cm^2)":{
							"Value":1.0983583230769234e1,
							"Uncertainty":0.5833434478988297
						}
					},
					{
						"Superheat (K)":{
							"Value":4.879763314814816,
							"Uncertainty":8.085600699678948e-2
						},
						"Heat flux (W\/cm^2)":{
							"Value":8.982926037037036,
							"Uncertainty":0.599660860346314
						}
					},
					{
						"Superheat (K)":{
							"Value":4.5981689999999995,
							"Uncertainty":9.476313050524411e-2
						},
						"Heat flux (W\/cm^2)":{
							"Value":7.009414056603774,
							"Uncertainty":0.5771419505136569
						}
					},
					{
						"Superheat (K)":{
							"Value":4.280900618181817,
							"Uncertainty":0.10533251157001734
						},
						"Heat flux (W\/cm^2)":{
							"Value":5.0021733818181815,
							"Uncertainty":0.6021066099180287
						}
					},
					{
						"Superheat (K)":{
							"Value":3.8726555740740753,
							"Uncertainty":0.11960760192042437
						},
						"Heat flux (W\/cm^2)":{
							"Value":2.983931703703704,
							"Uncertainty":0.5854359804514223
						}
					},
					{
						"Superheat (K)":{
							"Value":3.4649596428571443,
							"Uncertainty":0.12121904873019232
						},
						"Heat flux (W\/cm^2)":{
							"Value":1.4840016071428568,
							"Uncertainty":0.29751409717926897
						}
					}
				],
				"RHTC":{
					"Value":1.504271442140851,
					"Uncertainty":0.1354277302140882
				}
			},
			{
				"Concentration (mol\/m^3)":1,
				"Mass fraction (wppm)":2.892477432296891e2,
				"BoilingCurvePoints":[
					{
						"Superheat (K)":{
							"Value":4.670455166666668,
							"Uncertainty":6.036111614499447e-2
						},
						"Heat flux (W\/cm^2)":{
							"Value":4.912524993750001e1,
							"Uncertainty":0.556775070245794
						}
					},
					{
						"Superheat (K)":{
							"Value":4.749147568965517,
							"Uncertainty":4.5449341412676675e-2
						},
						"Heat flux (W\/cm^2)":{
							"Value":4.7047588999999995e1,
							"Uncertainty":0.6121518623717138
						}
					},
					{
						"Superheat (K)":{
							"Value":4.8608124339622645,
							"Uncertainty":7.463329494331963e-2
						},
						"Heat flux (W\/cm^2)":{
							"Value":4.4911580528301876e1,
							"Uncertainty":0.566786868613211
						}
					},
					{
						"Superheat (K)":{
							"Value":4.969810039215687,
							"Uncertainty":5.666185644504147e-2
						},
						"Heat flux (W\/cm^2)":{
							"Value":4.292043066666666e1,
							"Uncertainty":0.579180427307265
						}
					},
					{
						"Superheat (K)":{
							"Value":5.0535132448979585,
							"Uncertainty":4.033062297153555e-2
						},
						"Heat flux (W\/cm^2)":{
							"Value":4.098158159183673e1,
							"Uncertainty":0.5910960352650659
						}
					},
					{
						"Superheat (K)":{
							"Value":5.174551607843137,
							"Uncertainty":4.403373245005649e-2
						},
						"Heat flux (W\/cm^2)":{
							"Value":3.902033192156862e1,
							"Uncertainty":0.596651436833193
						}
					},
					{
						"Superheat (K)":{
							"Value":5.234824961538461,
							"Uncertainty":6.216513933979253e-2
						},
						"Heat flux (W\/cm^2)":{
							"Value":3.702015882692309e1,
							"Uncertainty":0.6113765936472173
						}
					},
					{
						"Superheat (K)":{
							"Value":5.293862730769234,
							"Uncertainty":5.8751129964307085e-2
						},
						"Heat flux (W\/cm^2)":{
							"Value":3.5014454365384616e1,
							"Uncertainty":0.6151773139495295
						}
					},
					{
						"Superheat (K)":{
							"Value":5.330379722222221,
							"Uncertainty":5.463276321914472e-2
						},
						"Heat flux (W\/cm^2)":{
							"Value":3.2963682166666665e1,
							"Uncertainty":0.6066868331297223
						}
					},
					{
						"Superheat (K)":{
							"Value":5.330352056603773,
							"Uncertainty":7.179466894806483e-2
						},
						"Heat flux (W\/cm^2)":{
							"Value":3.0938661811320742e1,
							"Uncertainty":0.5925019678110152
						}
					},
					{
						"Superheat (K)":{
							"Value":5.332080458333334,
							"Uncertainty":5.1439228519476854e-2
						},
						"Heat flux (W\/cm^2)":{
							"Value":2.8987809895833326e1,
							"Uncertainty":0.528293307833226
						}
					},
					{
						"Superheat (K)":{
							"Value":5.31560794230769,
							"Uncertainty":7.706256453150927e-2
						},
						"Heat flux (W\/cm^2)":{
							"Value":2.7036427846153853e1,
							"Uncertainty":0.5872286288886857
						}
					},
					{
						"Superheat (K)":{
							"Value":5.304271814814816,
							"Uncertainty":7.755656643004502e-2
						},
						"Heat flux (W\/cm^2)":{
							"Value":2.5029413796296286e1,
							"Uncertainty":0.610847010016864
						}
					},
					{
						"Superheat (K)":{
							"Value":5.24582975,
							"Uncertainty":6.2329321216650434e-2
						},
						"Heat flux (W\/cm^2)":{
							"Value":2.299457217307693e1,
							"Uncertainty":0.5683278216420697
						}
					},
					{
						"Superheat (K)":{
							"Value":5.282866480769229,
							"Uncertainty":9.816127240743616e-2
						},
						"Heat flux (W\/cm^2)":{
							"Value":2.1048293576923076e1,
							"Uncertainty":0.5600581536998984
						}
					},
					{
						"Superheat (K)":{
							"Value":5.243963166666668,
							"Uncertainty":9.992737315156254e-2
						},
						"Heat flux (W\/cm^2)":{
							"Value":1.9064355777777777e1,
							"Uncertainty":0.5679768139104573
						}
					},
					{
						"Superheat (K)":{
							"Value":5.278019314814815,
							"Uncertainty":0.10031301361123092
						},
						"Heat flux (W\/cm^2)":{
							"Value":1.7030874407407406e1,
							"Uncertainty":0.5745396478856005
						}
					},
					{
						"Superheat (K)":{
							"Value":5.185443245283018,
							"Uncertainty":9.938821198034692e-2
						},
						"Heat flux (W\/cm^2)":{
							"Value":1.5011847792452834e1,
							"Uncertainty":0.581633062518053
						}
					},
					{
						"Superheat (K)":{
							"Value":5.094942339285714,
							"Uncertainty":9.094299916346713e-2
						},
						"Heat flux (W\/cm^2)":{
							"Value":1.2988533357142856e1,
							"Uncertainty":0.6025027468305678
						}
					},
					{
						"Superheat (K)":{
							"Value":4.927700518518517,
							"Uncertainty":0.10738351376869222
						},
						"Heat flux (W\/cm^2)":{
							"Value":1.0955421296296297e1,
							"Uncertainty":0.5745217705085579
						}
					},
					{
						"Superheat (K)":{
							"Value":4.712649574074076,
							"Uncertainty":9.307841616080409e-2
						},
						"Heat flux (W\/cm^2)":{
							"Value":8.933411444444445,
							"Uncertainty":0.5892078210278312
						}
					},
					{
						"Superheat (K)":{
							"Value":4.438992698113208,
							"Uncertainty":0.11502702699074789
						},
						"Heat flux (W\/cm^2)":{
							"Value":6.95213149056604,
							"Uncertainty":0.5775736648906827
						}
					},
					{
						"Superheat (K)":{
							"Value":4.082548288461538,
							"Uncertainty":0.13716998778877948
						},
						"Heat flux (W\/cm^2)":{
							"Value":4.994465673076922,
							"Uncertainty":0.5762847981219186
						}
					},
					{
						"Superheat (K)":{
							"Value":3.6277601454545447,
							"Uncertainty":0.17334156859565047
						},
						"Heat flux (W\/cm^2)":{
							"Value":2.997621527272727,
							"Uncertainty":0.5907719467619323
						}
					},
					{
						"Superheat (K)":{
							"Value":3.1671213333333332,
							"Uncertainty":0.1213239878874884
						},
						"Heat flux (W\/cm^2)":{
							"Value":1.4883509259259258,
							"Uncertainty":0.29675180057284417
						}
					}
				],
				"RHTC":{
					"Value":1.550429967979868,
					"Uncertainty":0.12889884664235765
				}
			},
			{
				"Concentration (mol\/m^3)":3.5,
				"Mass fraction (wppm)":1.0123671013039118e3,
				"BoilingCurvePoints":[
					{
						"Superheat (K)":{
							"Value":4.996849847826087,
							"Uncertainty":0.1537216035575656
						},
						"Heat flux (W\/cm^2)":{
							"Value":4.9098789499999995e1,
							"Uncertainty":0.5547878743406052
						}
					},
					{
						"Superheat (K)":{
							"Value":5.049352479166667,
							"Uncertainty":0.12689318050686707
						},
						"Heat flux (W\/cm^2)":{
							"Value":4.708405160416667e1,
							"Uncertainty":0.5967047180420552
						}
					},
					{
						"Superheat (K)":{
							"Value":5.1180623333333335,
							"Uncertainty":9.826556980378001e-2
						},
						"Heat flux (W\/cm^2)":{
							"Value":4.487299766666667e1,
							"Uncertainty":0.5858078495172154
						}
					},
					{
						"Superheat (K)":{
							"Value":5.159823790697675,
							"Uncertainty":0.1387973155035024
						},
						"Heat flux (W\/cm^2)":{
							"Value":4.2919892744186065e1,
							"Uncertainty":0.5649225180905069
						}
					},
					{
						"Superheat (K)":{
							"Value":5.273681113636365,
							"Uncertainty":0.15322949110770637
						},
						"Heat flux (W\/cm^2)":{
							"Value":4.096812693181818e1,
							"Uncertainty":0.5818002968799517
						}
					},
					{
						"Superheat (K)":{
							"Value":5.316658958333334,
							"Uncertainty":0.15556404093395215
						},
						"Heat flux (W\/cm^2)":{
							"Value":3.899231645833334e1,
							"Uncertainty":0.6065624159097694
						}
					},
					{
						"Superheat (K)":{
							"Value":5.353505045454545,
							"Uncertainty":0.14017779090837293
						},
						"Heat flux (W\/cm^2)":{
							"Value":3.7016147477272725e1,
							"Uncertainty":0.5979978309851192
						}
					},
					{
						"Superheat (K)":{
							"Value":5.357924930232559,
							"Uncertainty":0.12875267082137715
						},
						"Heat flux (W\/cm^2)":{
							"Value":3.4939131395348824e1,
							"Uncertainty":0.6240327186485969
						}
					},
					{
						"Superheat (K)":{
							"Value":5.362244844444445,
							"Uncertainty":0.1319385561007558
						},
						"Heat flux (W\/cm^2)":{
							"Value":3.294356211111112e1,
							"Uncertainty":0.5944965536906465
						}
					},
					{
						"Superheat (K)":{
							"Value":5.3322343809523804,
							"Uncertainty":0.11591284700046732
						},
						"Heat flux (W\/cm^2)":{
							"Value":3.0951171833333326e1,
							"Uncertainty":0.5827840542640851
						}
					},
					{
						"Superheat (K)":{
							"Value":5.326736977777777,
							"Uncertainty":0.11673247755123464
						},
						"Heat flux (W\/cm^2)":{
							"Value":2.9045479177777786e1,
							"Uncertainty":0.5303203265097206
						}
					},
					{
						"Superheat (K)":{
							"Value":5.3252720638297895,
							"Uncertainty":0.124739012714793
						},
						"Heat flux (W\/cm^2)":{
							"Value":2.7017164234042546e1,
							"Uncertainty":0.5956890797886096
						}
					},
					{
						"Superheat (K)":{
							"Value":5.277714063829788,
							"Uncertainty":9.843868454291423e-2
						},
						"Heat flux (W\/cm^2)":{
							"Value":2.5022231191489364e1,
							"Uncertainty":0.5586195295757381
						}
					},
					{
						"Superheat (K)":{
							"Value":5.234483377777778,
							"Uncertainty":0.11544094790298838
						},
						"Heat flux (W\/cm^2)":{
							"Value":2.299878015555555e1,
							"Uncertainty":0.5762620438885718
						}
					},
					{
						"Superheat (K)":{
							"Value":5.326185021276595,
							"Uncertainty":0.14149606496825032
						},
						"Heat flux (W\/cm^2)":{
							"Value":2.101940336170213e1,
							"Uncertainty":0.575908014458205
						}
					},
					{
						"Superheat (K)":{
							"Value":5.2199408541666665,
							"Uncertainty":0.1220115322151516
						},
						"Heat flux (W\/cm^2)":{
							"Value":1.904332925e1,
							"Uncertainty":0.571123185642843
						}
					},
					{
						"Superheat (K)":{
							"Value":5.206876795454545,
							"Uncertainty":9.501572458101226e-2
						},
						"Heat flux (W\/cm^2)":{
							"Value":1.708495956818182e1,
							"Uncertainty":0.5827039686813897
						}
					},
					{
						"Superheat (K)":{
							"Value":5.10636011627907,
							"Uncertainty":0.13039187181507333
						},
						"Heat flux (W\/cm^2)":{
							"Value":1.4946004627906975e1,
							"Uncertainty":0.618208905303478
						}
					},
					{
						"Superheat (K)":{
							"Value":4.876815567567568,
							"Uncertainty":0.11754861766911115
						},
						"Heat flux (W\/cm^2)":{
							"Value":1.2943079351351358e1,
							"Uncertainty":0.5332393271702273
						}
					},
					{
						"Superheat (K)":{
							"Value":4.834994948717948,
							"Uncertainty":0.14028857441246537
						},
						"Heat flux (W\/cm^2)":{
							"Value":1.0960649179487179e1,
							"Uncertainty":0.579937956662329
						}
					},
					{
						"Superheat (K)":{
							"Value":4.572727365853658,
							"Uncertainty":0.14210456966240653
						},
						"Heat flux (W\/cm^2)":{
							"Value":8.998478634146341,
							"Uncertainty":0.5941188666662909
						}
					},
					{
						"Superheat (K)":{
							"Value":4.298384499999999,
							"Uncertainty":0.18022191749589586
						},
						"Heat flux (W\/cm^2)":{
							"Value":6.955381974999999,
							"Uncertainty":0.5922937659483305
						}
					},
					{
						"Superheat (K)":{
							"Value":3.9014339761904764,
							"Uncertainty":0.15553509453049133
						},
						"Heat flux (W\/cm^2)":{
							"Value":5.014523976190476,
							"Uncertainty":0.5665619606322748
						}
					},
					{
						"Superheat (K)":{
							"Value":3.375373210526316,
							"Uncertainty":0.22849915373504184
						},
						"Heat flux (W\/cm^2)":{
							"Value":3.0445558157894737,
							"Uncertainty":0.5534861380498065
						}
					},
					{
						"Superheat (K)":{
							"Value":2.8503385217391313,
							"Uncertainty":0.11596306029933827
						},
						"Heat flux (W\/cm^2)":{
							"Value":1.5362114347826081,
							"Uncertainty":0.3425736160614806
						}
					}
				],
				"RHTC":{
					"Value":1.5377370133580037,
					"Uncertainty":0.11260788930619281
				}
			},
			{
				"Concentration (mol\/m^3)":7,
				"Mass fraction (wppm)":2.0247342026078236e3,
				"BoilingCurvePoints":[
					{
						"Superheat (K)":{
							"Value":5.639509630434782,
							"Uncertainty":0.132259876384228
						},
						"Heat flux (W\/cm^2)":{
							"Value":4.905869947826086e1,
							"Uncertainty":0.5529960594147627
						}
					},
					{
						"Superheat (K)":{
							"Value":5.702362454545456,
							"Uncertainty":0.14393697747250048
						},
						"Heat flux (W\/cm^2)":{
							"Value":4.710325325454545e1,
							"Uncertainty":0.5841209736074212
						}
					},
					{
						"Superheat (K)":{
							"Value":5.684084589285712,
							"Uncertainty":0.11183849674252705
						},
						"Heat flux (W\/cm^2)":{
							"Value":4.49559711607143e1,
							"Uncertainty":0.5971334005168287
						}
					},
					{
						"Superheat (K)":{
							"Value":5.8336968627450965,
							"Uncertainty":0.13276039600543876
						},
						"Heat flux (W\/cm^2)":{
							"Value":4.288203549019608e1,
							"Uncertainty":0.5536525140560412
						}
					},
					{
						"Superheat (K)":{
							"Value":5.8334401200000014,
							"Uncertainty":9.820071914272657e-2
						},
						"Heat flux (W\/cm^2)":{
							"Value":4.093037502000001e1,
							"Uncertainty":0.5747282745627693
						}
					},
					{
						"Superheat (K)":{
							"Value":5.814864038461538,
							"Uncertainty":0.12297821002478736
						},
						"Heat flux (W\/cm^2)":{
							"Value":3.895996619230769e1,
							"Uncertainty":0.5999226535270876
						}
					},
					{
						"Superheat (K)":{
							"Value":5.7754252745098045,
							"Uncertainty":0.12643905465323238
						},
						"Heat flux (W\/cm^2)":{
							"Value":3.696333786274511e1,
							"Uncertainty":0.6043177266284357
						}
					},
					{
						"Superheat (K)":{
							"Value":5.717971490566039,
							"Uncertainty":0.10265900067880092
						},
						"Heat flux (W\/cm^2)":{
							"Value":3.4940320566037734e1,
							"Uncertainty":0.6072289806568512
						}
					},
					{
						"Superheat (K)":{
							"Value":5.6598799615384605,
							"Uncertainty":0.11585567629699399
						},
						"Heat flux (W\/cm^2)":{
							"Value":3.29088195e1,
							"Uncertainty":0.589434652876523
						}
					},
					{
						"Superheat (K)":{
							"Value":5.5705209019607835,
							"Uncertainty":0.13933740695035945
						},
						"Heat flux (W\/cm^2)":{
							"Value":3.093673788235294e1,
							"Uncertainty":0.552601034634379
						}
					},
					{
						"Superheat (K)":{
							"Value":5.481299770833334,
							"Uncertainty":0.10059353150775409
						},
						"Heat flux (W\/cm^2)":{
							"Value":2.9029561187499997e1,
							"Uncertainty":0.5196251505258038
						}
					},
					{
						"Superheat (K)":{
							"Value":5.468892109090912,
							"Uncertainty":0.11627920329704461
						},
						"Heat flux (W\/cm^2)":{
							"Value":2.70375936e1,
							"Uncertainty":0.6087206126783483
						}
					},
					{
						"Superheat (K)":{
							"Value":5.3731125384615375,
							"Uncertainty":0.12346193102987639
						},
						"Heat flux (W\/cm^2)":{
							"Value":2.5005866749999996e1,
							"Uncertainty":0.5867664780312615
						}
					},
					{
						"Superheat (K)":{
							"Value":5.357453277777777,
							"Uncertainty":0.13583393725586682
						},
						"Heat flux (W\/cm^2)":{
							"Value":2.2966308722222223e1,
							"Uncertainty":0.5799867419874231
						}
					},
					{
						"Superheat (K)":{
							"Value":5.342569235294116,
							"Uncertainty":0.17409232286388682
						},
						"Heat flux (W\/cm^2)":{
							"Value":2.0995015411764708e1,
							"Uncertainty":0.5763520630308587
						}
					},
					{
						"Superheat (K)":{
							"Value":5.267033207547168,
							"Uncertainty":0.142445057610397
						},
						"Heat flux (W\/cm^2)":{
							"Value":1.9033672433962266e1,
							"Uncertainty":0.5765873432846229
						}
					},
					{
						"Superheat (K)":{
							"Value":5.141758622641508,
							"Uncertainty":0.13893662962345085
						},
						"Heat flux (W\/cm^2)":{
							"Value":1.7054210056603775e1,
							"Uncertainty":0.5661804351324293
						}
					},
					{
						"Superheat (K)":{
							"Value":4.959422089285716,
							"Uncertainty":0.25133254256667265
						},
						"Heat flux (W\/cm^2)":{
							"Value":1.502216282142857e1,
							"Uncertainty":0.6083837401539535
						}
					},
					{
						"Superheat (K)":{
							"Value":4.81174325925926,
							"Uncertainty":0.1403612822449306
						},
						"Heat flux (W\/cm^2)":{
							"Value":1.2964536944444445e1,
							"Uncertainty":0.5872119882850774
						}
					},
					{
						"Superheat (K)":{
							"Value":4.696300547169812,
							"Uncertainty":0.1473814378284047
						},
						"Heat flux (W\/cm^2)":{
							"Value":1.0949261018867924e1,
							"Uncertainty":0.5768189235562874
						}
					},
					{
						"Superheat (K)":{
							"Value":4.713013698113206,
							"Uncertainty":0.12171866220440616
						},
						"Heat flux (W\/cm^2)":{
							"Value":8.98366533962264,
							"Uncertainty":0.5797864271066658
						}
					},
					{
						"Superheat (K)":{
							"Value":4.382143358490567,
							"Uncertainty":0.15852054220183853
						},
						"Heat flux (W\/cm^2)":{
							"Value":6.994956886792454,
							"Uncertainty":0.5762009226820791
						}
					},
					{
						"Superheat (K)":{
							"Value":3.9387237592592603,
							"Uncertainty":0.1329208455298676
						},
						"Heat flux (W\/cm^2)":{
							"Value":5.004449518518517,
							"Uncertainty":0.5976184115336077
						}
					},
					{
						"Superheat (K)":{
							"Value":3.4091064444444448,
							"Uncertainty":0.17836896113570108
						},
						"Heat flux (W\/cm^2)":{
							"Value":2.989577,
							"Uncertainty":0.5871662114034871
						}
					},
					{
						"Superheat (K)":{
							"Value":2.967607923076922,
							"Uncertainty":0.11079705480667709
						},
						"Heat flux (W\/cm^2)":{
							"Value":1.4954678461538466,
							"Uncertainty":0.27897633104070924
						}
					}
				],
				"RHTC":{
					"Value":1.470000791455977,
					"Uncertainty":6.700036676073047e-2
				}
			},
			{
				"Concentration (mol\/m^3)":14,
				"Mass fraction (wppm)":4.049468405215647e3,
				"BoilingCurvePoints":[
					{
						"Superheat (K)":{
							"Value":6.072330391304347,
							"Uncertainty":0.15963427224467736
						},
						"Heat flux (W\/cm^2)":{
							"Value":4.9113034065217384e1,
							"Uncertainty":0.5357271676339826
						}
					},
					{
						"Superheat (K)":{
							"Value":6.057164403508774,
							"Uncertainty":0.1357085286897542
						},
						"Heat flux (W\/cm^2)":{
							"Value":4.7076572122807015e1,
							"Uncertainty":0.6091904158868817
						}
					},
					{
						"Superheat (K)":{
							"Value":6.083479999999999,
							"Uncertainty":0.12843363718469833
						},
						"Heat flux (W\/cm^2)":{
							"Value":4.491634766666666e1,
							"Uncertainty":0.5845146394104851
						}
					},
					{
						"Superheat (K)":{
							"Value":6.103121479999999,
							"Uncertainty":0.14097708060087094
						},
						"Heat flux (W\/cm^2)":{
							"Value":4.290954e1,
							"Uncertainty":0.5745674446811876
						}
					},
					{
						"Superheat (K)":{
							"Value":6.0843381372549,
							"Uncertainty":0.1283663989422493
						},
						"Heat flux (W\/cm^2)":{
							"Value":4.096603223529411e1,
							"Uncertainty":0.6057259476479633
						}
					},
					{
						"Superheat (K)":{
							"Value":6.100308788461537,
							"Uncertainty":0.1365137141452779
						},
						"Heat flux (W\/cm^2)":{
							"Value":3.8962737596153836e1,
							"Uncertainty":0.610401999182225
						}
					},
					{
						"Superheat (K)":{
							"Value":6.021077192307692,
							"Uncertainty":0.1536499927537176
						},
						"Heat flux (W\/cm^2)":{
							"Value":3.6960771173076914e1,
							"Uncertainty":0.6060415975796795
						}
					},
					{
						"Superheat (K)":{
							"Value":5.939528098039216,
							"Uncertainty":9.925949728751635e-2
						},
						"Heat flux (W\/cm^2)":{
							"Value":3.499033474509803e1,
							"Uncertainty":0.6131074092506417
						}
					},
					{
						"Superheat (K)":{
							"Value":5.849263245283019,
							"Uncertainty":0.1577583784350546
						},
						"Heat flux (W\/cm^2)":{
							"Value":3.295556313207546e1,
							"Uncertainty":0.6029777688612146
						}
					},
					{
						"Superheat (K)":{
							"Value":5.760682274509804,
							"Uncertainty":0.18388713152551814
						},
						"Heat flux (W\/cm^2)":{
							"Value":3.095756290196079e1,
							"Uncertainty":0.591691615340466
						}
					},
					{
						"Superheat (K)":{
							"Value":5.680073346938776,
							"Uncertainty":0.21833672929212183
						},
						"Heat flux (W\/cm^2)":{
							"Value":2.9016781612244905e1,
							"Uncertainty":0.5237428212412883
						}
					},
					{
						"Superheat (K)":{
							"Value":5.6146638703703715,
							"Uncertainty":0.12334583001449174
						},
						"Heat flux (W\/cm^2)":{
							"Value":2.7022792722222228e1,
							"Uncertainty":0.6011671101277072
						}
					},
					{
						"Superheat (K)":{
							"Value":5.503910226415096,
							"Uncertainty":0.17108735236710632
						},
						"Heat flux (W\/cm^2)":{
							"Value":2.499280547169812e1,
							"Uncertainty":0.5902098389411569
						}
					},
					{
						"Superheat (K)":{
							"Value":5.4895603773584885,
							"Uncertainty":0.2177408502506892
						},
						"Heat flux (W\/cm^2)":{
							"Value":2.2961907245283026e1,
							"Uncertainty":0.5780536413059215
						}
					},
					{
						"Superheat (K)":{
							"Value":5.394247294117646,
							"Uncertainty":0.22357772803088455
						},
						"Heat flux (W\/cm^2)":{
							"Value":2.103399690196078e1,
							"Uncertainty":0.5602976483600929
						}
					},
					{
						"Superheat (K)":{
							"Value":5.292553055555557,
							"Uncertainty":0.1578513943596906
						},
						"Heat flux (W\/cm^2)":{
							"Value":1.9080796351851852e1,
							"Uncertainty":0.5750591122698362
						}
					},
					{
						"Superheat (K)":{
							"Value":5.186185145454547,
							"Uncertainty":0.15614184025328498
						},
						"Heat flux (W\/cm^2)":{
							"Value":1.705264372727273e1,
							"Uncertainty":0.5822952950830289
						}
					},
					{
						"Superheat (K)":{
							"Value":5.028868777777777,
							"Uncertainty":0.16013401377003167
						},
						"Heat flux (W\/cm^2)":{
							"Value":1.5007301203703706e1,
							"Uncertainty":0.5889090585520769
						}
					},
					{
						"Superheat (K)":{
							"Value":4.849814836363635,
							"Uncertainty":0.14882056931055238
						},
						"Heat flux (W\/cm^2)":{
							"Value":1.298679949090909e1,
							"Uncertainty":0.5914627338875824
						}
					},
					{
						"Superheat (K)":{
							"Value":4.739736056603772,
							"Uncertainty":0.18662438444572832
						},
						"Heat flux (W\/cm^2)":{
							"Value":1.0970693528301883e1,
							"Uncertainty":0.578887122838814
						}
					},
					{
						"Superheat (K)":{
							"Value":4.613070264150944,
							"Uncertainty":0.1974292813138962
						},
						"Heat flux (W\/cm^2)":{
							"Value":8.973463150943395,
							"Uncertainty":0.5787623365066448
						}
					},
					{
						"Superheat (K)":{
							"Value":4.380665425925927,
							"Uncertainty":0.13446952454171757
						},
						"Heat flux (W\/cm^2)":{
							"Value":6.986697666666665,
							"Uncertainty":0.5891503304915493
						}
					},
					{
						"Superheat (K)":{
							"Value":3.9384218269230766,
							"Uncertainty":0.17302705183404496
						},
						"Heat flux (W\/cm^2)":{
							"Value":4.993119192307694,
							"Uncertainty":0.5748523907534033
						}
					},
					{
						"Superheat (K)":{
							"Value":3.411692166666668,
							"Uncertainty":0.17843138412209408
						},
						"Heat flux (W\/cm^2)":{
							"Value":3.0133886111111106,
							"Uncertainty":0.5917307730628222
						}
					},
					{
						"Superheat (K)":{
							"Value":2.963715703703702,
							"Uncertainty":9.659864603319904e-2
						},
						"Heat flux (W\/cm^2)":{
							"Value":1.4930834814814815,
							"Uncertainty":0.29828943127611557
						}
					}
				],
				"RHTC":{
					"Value":1.424625012180132,
					"Uncertainty":5.007664876973653e-2
				}
			},
			{
				"Concentration (mol\/m^3)":28,
				"Mass fraction (wppm)":8.098936810431294e3,
				"BoilingCurvePoints":[
					{
						"Superheat (K)":{
							"Value":6.5121305,
							"Uncertainty":0.12961718027658076
						},
						"Heat flux (W\/cm^2)":{
							"Value":4.921023468421052e1,
							"Uncertainty":0.520670597740255
						}
					},
					{
						"Superheat (K)":{
							"Value":6.581080217391304,
							"Uncertainty":0.10004753919743828
						},
						"Heat flux (W\/cm^2)":{
							"Value":4.7042771913043474e1,
							"Uncertainty":0.6464268379024224
						}
					},
					{
						"Superheat (K)":{
							"Value":6.619427153846153,
							"Uncertainty":0.11883632235370974
						},
						"Heat flux (W\/cm^2)":{
							"Value":4.4899580051282044e1,
							"Uncertainty":0.5854119235717676
						}
					},
					{
						"Superheat (K)":{
							"Value":6.669655000000003,
							"Uncertainty":0.13381803502441117
						},
						"Heat flux (W\/cm^2)":{
							"Value":4.294483317500001e1,
							"Uncertainty":0.576896596063174
						}
					},
					{
						"Superheat (K)":{
							"Value":6.707173809523807,
							"Uncertainty":0.12362680254726562
						},
						"Heat flux (W\/cm^2)":{
							"Value":4.088111954761905e1,
							"Uncertainty":0.6014830721407404
						}
					},
					{
						"Superheat (K)":{
							"Value":6.679337153846154,
							"Uncertainty":0.10210088591051786
						},
						"Heat flux (W\/cm^2)":{
							"Value":3.903755725641026e1,
							"Uncertainty":0.5960986440745898
						}
					},
					{
						"Superheat (K)":{
							"Value":6.650650394736843,
							"Uncertainty":0.11365047967307904
						},
						"Heat flux (W\/cm^2)":{
							"Value":3.699495005263158e1,
							"Uncertainty":0.5935615875216204
						}
					},
					{
						"Superheat (K)":{
							"Value":6.630230249999999,
							"Uncertainty":0.1485232166789222
						},
						"Heat flux (W\/cm^2)":{
							"Value":3.49344497e1,
							"Uncertainty":0.6133570312259972
						}
					},
					{
						"Superheat (K)":{
							"Value":6.516826238095236,
							"Uncertainty":0.18745913962765884
						},
						"Heat flux (W\/cm^2)":{
							"Value":3.291434576190476e1,
							"Uncertainty":0.5849244949653575
						}
					},
					{
						"Superheat (K)":{
							"Value":6.583526325000001,
							"Uncertainty":0.13642122898945838
						},
						"Heat flux (W\/cm^2)":{
							"Value":3.0932084924999998e1,
							"Uncertainty":0.6132666433414186
						}
					},
					{
						"Superheat (K)":{
							"Value":6.422503257142856,
							"Uncertainty":0.21070489098755835
						},
						"Heat flux (W\/cm^2)":{
							"Value":2.9005670285714285e1,
							"Uncertainty":0.4958706830131378
						}
					},
					{
						"Superheat (K)":{
							"Value":6.285268025000001,
							"Uncertainty":0.225449663896513
						},
						"Heat flux (W\/cm^2)":{
							"Value":2.702084145e1,
							"Uncertainty":0.5749923843885393
						}
					},
					{
						"Superheat (K)":{
							"Value":6.244312457142856,
							"Uncertainty":0.20475230582459877
						},
						"Heat flux (W\/cm^2)":{
							"Value":2.507929354285714e1,
							"Uncertainty":0.6191038961956769
						}
					},
					{
						"Superheat (K)":{
							"Value":6.2174999210526325,
							"Uncertainty":0.1335674338697909
						},
						"Heat flux (W\/cm^2)":{
							"Value":2.296394471052632e1,
							"Uncertainty":0.5652554268093803
						}
					},
					{
						"Superheat (K)":{
							"Value":6.13593208108108,
							"Uncertainty":0.1734284309271528
						},
						"Heat flux (W\/cm^2)":{
							"Value":2.1036184243243245e1,
							"Uncertainty":0.5489805730537385
						}
					},
					{
						"Superheat (K)":{
							"Value":6.096035275,
							"Uncertainty":0.1604077325343754
						},
						"Heat flux (W\/cm^2)":{
							"Value":1.9044436e1,
							"Uncertainty":0.5992095832916166
						}
					},
					{
						"Superheat (K)":{
							"Value":5.972505166666668,
							"Uncertainty":0.17588234390012258
						},
						"Heat flux (W\/cm^2)":{
							"Value":1.7074556119047614e1,
							"Uncertainty":0.5675953518631849
						}
					},
					{
						"Superheat (K)":{
							"Value":5.903846947368421,
							"Uncertainty":0.11706153622473371
						},
						"Heat flux (W\/cm^2)":{
							"Value":1.498809642105263e1,
							"Uncertainty":0.5888336744988042
						}
					},
					{
						"Superheat (K)":{
							"Value":5.689498829268293,
							"Uncertainty":0.14950475405800637
						},
						"Heat flux (W\/cm^2)":{
							"Value":1.2912002414634145e1,
							"Uncertainty":0.6291333651949313
						}
					},
					{
						"Superheat (K)":{
							"Value":5.416172783783784,
							"Uncertainty":0.11723355077913955
						},
						"Heat flux (W\/cm^2)":{
							"Value":1.0904207756756758e1,
							"Uncertainty":0.5786153382589049
						}
					},
					{
						"Superheat (K)":{
							"Value":5.134029736842106,
							"Uncertainty":0.13919048949739204
						},
						"Heat flux (W\/cm^2)":{
							"Value":9.001804342105263,
							"Uncertainty":0.5773297206951682
						}
					},
					{
						"Superheat (K)":{
							"Value":4.71570745945946,
							"Uncertainty":0.17884796172891756
						},
						"Heat flux (W\/cm^2)":{
							"Value":7.0385538108108125,
							"Uncertainty":0.6024166845121885
						}
					},
					{
						"Superheat (K)":{
							"Value":4.2189512325581395,
							"Uncertainty":0.1726587157972477
						},
						"Heat flux (W\/cm^2)":{
							"Value":4.991567953488372,
							"Uncertainty":0.5762138630439617
						}
					},
					{
						"Superheat (K)":{
							"Value":3.6025260243902437,
							"Uncertainty":0.1768591711114364
						},
						"Heat flux (W\/cm^2)":{
							"Value":2.9729701951219507,
							"Uncertainty":0.5630922446477228
						}
					},
					{
						"Superheat (K)":{
							"Value":3.138731904761906,
							"Uncertainty":0.10271716468629065
						},
						"Heat flux (W\/cm^2)":{
							"Value":1.5048279523809522,
							"Uncertainty":0.30522710701647654
						}
					}
				],
				"RHTC":{
					"Value":1.2693629042451324,
					"Uncertainty":5.963628703515938e-2
				}
			}
		],
		"ViscosityExperiments":[
			{
				"Concentration (mol\/m^3)":6.733e-3,
				"Mass fraction (wppm)":1.9475050551654964,
				"Viscosity (mPa s)":{
					"Value":0.9423141884249944,
					"Uncertainty":6.593351793937983e-2
				}
			},
			{
				"Concentration (mol\/m^3)":0.1,
				"Mass fraction (wppm)":2.8924774322968908e1,
				"Viscosity (mPa s)":{
					"Value":0.8793296394229488,
					"Uncertainty":2.8408610961374293e-2
				}
			},
			{
				"Concentration (mol\/m^3)":1,
				"Mass fraction (wppm)":2.892477432296891e2,
				"Viscosity (mPa s)":{
					"Value":0.8533175751625119,
					"Uncertainty":2.4949958177585836e-2
				}
			},
			{
				"Concentration (mol\/m^3)":3.5,
				"Mass fraction (wppm)":1.0123671013039118e3,
				"Viscosity (mPa s)":{
					"Value":0.855139705256548,
					"Uncertainty":2.40203567172429e-2
				}
			},
			{
				"Concentration (mol\/m^3)":7,
				"Mass fraction (wppm)":2.0247342026078236e3,
				"Viscosity (mPa s)":{
					"Value":0.8845062592173383,
					"Uncertainty":5.2764273380205444e-2
				}
			},
			{
				"Concentration (mol\/m^3)":28,
				"Mass fraction (wppm)":8.098936810431294e3,
				"Viscosity (mPa s)":{
					"Value":0.9006937467821367,
					"Uncertainty":2.788081246417437e-2
				}
			},
			{
				"Concentration (mol\/m^3)":56,
				"Mass fraction (wppm)":1.6197873620862589e4,
				"Viscosity (mPa s)":{
					"Value":0.9486878997068849,
					"Uncertainty":6.259415476605625e-2
				}
			},
			{
				"Concentration (mol\/m^3)":112,
				"Mass fraction (wppm)":3.2395747241725177e4,
				"Viscosity (mPa s)":{
					"Value":1.0323107926450372,
					"Uncertainty":4.0469244503233914e-2
				}
			}
		],
		"DynamicAdsorptionCalculations":[
			{
				"Concentration (mol\/m^3)":1.0e-2,
				"Gamma\/GammaMax at 20 ms":2.521816336857289e-3
			},
			{
				"Concentration (mol\/m^3)":1.584893192461114e-2,
				"Gamma\/GammaMax at 20 ms":4.279055737529858e-3
			},
			{
				"Concentration (mol\/m^3)":2.5118864315095794e-2,
				"Gamma\/GammaMax at 20 ms":6.6319988561681755e-3
			},
			{
				"Concentration (mol\/m^3)":3.9810717055349734e-2,
				"Gamma\/GammaMax at 20 ms":1.0508284471111603e-2
			},
			{
				"Concentration (mol\/m^3)":6.30957344480193e-2,
				"Gamma\/GammaMax at 20 ms":1.6724955032606927e-2
			},
			{
				"Concentration (mol\/m^3)":0.1,
				"Gamma\/GammaMax at 20 ms":2.642221688661422e-2
			},
			{
				"Concentration (mol\/m^3)":0.15848931924611143,
				"Gamma\/GammaMax at 20 ms":4.164503290378417e-2
			},
			{
				"Concentration (mol\/m^3)":0.2511886431509582,
				"Gamma\/GammaMax at 20 ms":6.541196835062847e-2
			},
			{
				"Concentration (mol\/m^3)":0.3981071705534973,
				"Gamma\/GammaMax at 20 ms":0.10215787233322449
			},
			{
				"Concentration (mol\/m^3)":0.6309573444801931,
				"Gamma\/GammaMax at 20 ms":0.15800299733936465
			},
			{
				"Concentration (mol\/m^3)":1.0,
				"Gamma\/GammaMax at 20 ms":0.2402468888968159
			},
			{
				"Concentration (mol\/m^3)":1.584893192461114,
				"Gamma\/GammaMax at 20 ms":0.3542909462960853
			},
			{
				"Concentration (mol\/m^3)":2.5118864315095824,
				"Gamma\/GammaMax at 20 ms":0.49519924579377483
			},
			{
				"Concentration (mol\/m^3)":3.981071705534973,
				"Gamma\/GammaMax at 20 ms":0.6390312056251796
			},
			{
				"Concentration (mol\/m^3)":6.309573444801936,
				"Gamma\/GammaMax at 20 ms":0.7575378727797522
			},
			{
				"Concentration (mol\/m^3)":1.0e1,
				"Gamma\/GammaMax at 20 ms":0.8422743362507265
			},
			{
				"Concentration (mol\/m^3)":1.5848931924611142e1,
				"Gamma\/GammaMax at 20 ms":0.8989792109998413
			},
			{
				"Concentration (mol\/m^3)":2.511886431509582e1,
				"Gamma\/GammaMax at 20 ms":0.935780792844968
			},
			{
				"Concentration (mol\/m^3)":3.9810717055349734e1,
				"Gamma\/GammaMax at 20 ms":0.9593305360954785
			},
			{
				"Concentration (mol\/m^3)":6.3095734448019364e1,
				"Gamma\/GammaMax at 20 ms":0.9742915994090064
			},
			{
				"Concentration (mol\/m^3)":1.0e2,
				"Gamma\/GammaMax at 20 ms":0.9837622482895816
			}
		]
	},
	"S14S":{
		"Molecular weight (g\/mol)":3.1644e2,
		"CMC (mol\/m^3) @ 25°C":1.8,
		"CMC (wppm) at 25°C":5.713059177532597e2,
		"GammaMax (mol\/m^2)":8.589869999999998e-6,
		"KL (m^3\/mol)":2.03147,
		"D (m^2\/s)":3.87403e-10,
		"BoilingCurveExperiments":[
			{
				"Concentration (mol\/m^3)":0,
				"Mass fraction (wppm)":0.0,
				"BoilingCurvePoints":[
					{
						"Superheat (K)":{
							"Value":9.538871905660377,
							"Uncertainty":0.16517456829730887
						},
						"Heat flux (W\/cm^2)":{
							"Value":4.8875396415094336e1,
							"Uncertainty":0.5740436723526967
						}
					},
					{
						"Superheat (K)":{
							"Value":9.418890043478262,
							"Uncertainty":9.759480065453292e-2
						},
						"Heat flux (W\/cm^2)":{
							"Value":4.694263976086957e1,
							"Uncertainty":0.5352994962694012
						}
					},
					{
						"Superheat (K)":{
							"Value":9.323961319148935,
							"Uncertainty":0.11111429560711553
						},
						"Heat flux (W\/cm^2)":{
							"Value":4.5146269829787244e1,
							"Uncertainty":0.5496350881528546
						}
					},
					{
						"Superheat (K)":{
							"Value":9.180268528301887,
							"Uncertainty":0.20398766210292152
						},
						"Heat flux (W\/cm^2)":{
							"Value":4.3146895320754716e1,
							"Uncertainty":0.5706736766288654
						}
					},
					{
						"Superheat (K)":{
							"Value":9.05096624074074,
							"Uncertainty":0.1947109687236907
						},
						"Heat flux (W\/cm^2)":{
							"Value":4.10645385925926e1,
							"Uncertainty":0.5827475409744391
						}
					},
					{
						"Superheat (K)":{
							"Value":8.844508849056604,
							"Uncertainty":0.13162047731354717
						},
						"Heat flux (W\/cm^2)":{
							"Value":3.896850560377359e1,
							"Uncertainty":0.5599482370069279
						}
					},
					{
						"Superheat (K)":{
							"Value":8.80329875925926,
							"Uncertainty":0.12113461795417135
						},
						"Heat flux (W\/cm^2)":{
							"Value":3.6915337111111114e1,
							"Uncertainty":0.556092913249679
						}
					},
					{
						"Superheat (K)":{
							"Value":8.703512204081633,
							"Uncertainty":0.1383996189490756
						},
						"Heat flux (W\/cm^2)":{
							"Value":3.4897383714285716e1,
							"Uncertainty":0.5248306371547398
						}
					},
					{
						"Superheat (K)":{
							"Value":8.651865632653061,
							"Uncertainty":0.15737431751357128
						},
						"Heat flux (W\/cm^2)":{
							"Value":3.2992497673469366e1,
							"Uncertainty":0.5331812680181801
						}
					},
					{
						"Superheat (K)":{
							"Value":8.494028100000001,
							"Uncertainty":0.21574838684943284
						},
						"Heat flux (W\/cm^2)":{
							"Value":3.1069501260000003e1,
							"Uncertainty":0.5715621286474039
						}
					},
					{
						"Superheat (K)":{
							"Value":8.431307358490567,
							"Uncertainty":0.1949950859022917
						},
						"Heat flux (W\/cm^2)":{
							"Value":2.906298266037736e1,
							"Uncertainty":0.6055389497288582
						}
					},
					{
						"Superheat (K)":{
							"Value":8.417691222222224,
							"Uncertainty":0.19751345310747837
						},
						"Heat flux (W\/cm^2)":{
							"Value":2.699659025925926e1,
							"Uncertainty":0.6163775077804731
						}
					},
					{
						"Superheat (K)":{
							"Value":8.203364,
							"Uncertainty":0.18120894511550747
						},
						"Heat flux (W\/cm^2)":{
							"Value":2.4984929510204086e1,
							"Uncertainty":0.5412191975553559
						}
					},
					{
						"Superheat (K)":{
							"Value":8.134301763636365,
							"Uncertainty":0.1845245389389387
						},
						"Heat flux (W\/cm^2)":{
							"Value":2.3007519490909097e1,
							"Uncertainty":0.6074305422065681
						}
					},
					{
						"Superheat (K)":{
							"Value":8.042637132075471,
							"Uncertainty":0.1551301524022564
						},
						"Heat flux (W\/cm^2)":{
							"Value":2.0929707226415097e1,
							"Uncertainty":0.574075058407222
						}
					},
					{
						"Superheat (K)":{
							"Value":7.96017558490566,
							"Uncertainty":0.13130867387358605
						},
						"Heat flux (W\/cm^2)":{
							"Value":1.8956334547169817e1,
							"Uncertainty":0.5870107501869296
						}
					},
					{
						"Superheat (K)":{
							"Value":7.8768928703703684,
							"Uncertainty":0.16303844366376805
						},
						"Heat flux (W\/cm^2)":{
							"Value":1.696413164814815e1,
							"Uncertainty":0.5930616233651409
						}
					},
					{
						"Superheat (K)":{
							"Value":7.777563226415097,
							"Uncertainty":0.17554002512112252
						},
						"Heat flux (W\/cm^2)":{
							"Value":1.4962282735849055e1,
							"Uncertainty":0.5782340780398723
						}
					},
					{
						"Superheat (K)":{
							"Value":7.589190352941176,
							"Uncertainty":0.17625873957223429
						},
						"Heat flux (W\/cm^2)":{
							"Value":1.2996461882352937e1,
							"Uncertainty":0.5546514493772335
						}
					},
					{
						"Superheat (K)":{
							"Value":7.404248113207549,
							"Uncertainty":0.13573956539166343
						},
						"Heat flux (W\/cm^2)":{
							"Value":1.1053502264150945e1,
							"Uncertainty":0.5795494898538451
						}
					},
					{
						"Superheat (K)":{
							"Value":6.902097518518518,
							"Uncertainty":0.3060059263748315
						},
						"Heat flux (W\/cm^2)":{
							"Value":9.026153388888888,
							"Uncertainty":0.5918940699773846
						}
					},
					{
						"Superheat (K)":{
							"Value":6.203327264150941,
							"Uncertainty":0.32918311294762753
						},
						"Heat flux (W\/cm^2)":{
							"Value":6.980478471698111,
							"Uncertainty":0.5922554628384483
						}
					},
					{
						"Superheat (K)":{
							"Value":5.262002274509805,
							"Uncertainty":0.2424463336281312
						},
						"Heat flux (W\/cm^2)":{
							"Value":4.986573176470588,
							"Uncertainty":0.5667407153502104
						}
					},
					{
						"Superheat (K)":{
							"Value":4.264880226415094,
							"Uncertainty":0.27704097165523944
						},
						"Heat flux (W\/cm^2)":{
							"Value":3.014488132075471,
							"Uncertainty":0.5962480643530599
						}
					},
					{
						"Superheat (K)":{
							"Value":3.464099642857145,
							"Uncertainty":0.2028817193004632
						},
						"Heat flux (W\/cm^2)":{
							"Value":1.459826178571429,
							"Uncertainty":0.31550606736574266
						}
					}
				],
				"RHTC":{
					"Value":1,
					"Uncertainty":0
				}
			},
			{
				"Concentration (mol\/m^3)":1.0e-2,
				"Mass fraction (wppm)":3.1739217652958875,
				"BoilingCurvePoints":[
					{
						"Superheat (K)":{
							"Value":7.982040239999999,
							"Uncertainty":0.16819893649188952
						},
						"Heat flux (W\/cm^2)":{
							"Value":4.892149593999999e1,
							"Uncertainty":0.5509604151614095
						}
					},
					{
						"Superheat (K)":{
							"Value":8.044085333333333,
							"Uncertainty":0.13282531180413878
						},
						"Heat flux (W\/cm^2)":{
							"Value":4.698855566666666e1,
							"Uncertainty":0.6030020782290112
						}
					},
					{
						"Superheat (K)":{
							"Value":8.099942104166663,
							"Uncertainty":0.17821502725034122
						},
						"Heat flux (W\/cm^2)":{
							"Value":4.506697977083334e1,
							"Uncertainty":0.5680773538828696
						}
					},
					{
						"Superheat (K)":{
							"Value":8.11378225,
							"Uncertainty":0.1091866126209714
						},
						"Heat flux (W\/cm^2)":{
							"Value":4.313040640384617e1,
							"Uncertainty":0.55808343201786
						}
					},
					{
						"Superheat (K)":{
							"Value":8.208981777777776,
							"Uncertainty":0.13660359326052
						},
						"Heat flux (W\/cm^2)":{
							"Value":4.105229451851852e1,
							"Uncertainty":0.5846779557812951
						}
					},
					{
						"Superheat (K)":{
							"Value":8.223441769230767,
							"Uncertainty":9.160765653325315e-2
						},
						"Heat flux (W\/cm^2)":{
							"Value":3.898577132692308e1,
							"Uncertainty":0.5502481509658017
						}
					},
					{
						"Superheat (K)":{
							"Value":8.318488450980391,
							"Uncertainty":0.3906718970907597
						},
						"Heat flux (W\/cm^2)":{
							"Value":3.6985384686274514e1,
							"Uncertainty":0.553036984089907
						}
					},
					{
						"Superheat (K)":{
							"Value":8.309598999999999,
							"Uncertainty":7.500258916592038e-2
						},
						"Heat flux (W\/cm^2)":{
							"Value":3.501254208000001e1,
							"Uncertainty":0.5292608385505366
						}
					},
					{
						"Superheat (K)":{
							"Value":8.273773199999999,
							"Uncertainty":6.096367785051286e-2
						},
						"Heat flux (W\/cm^2)":{
							"Value":3.306620942000001e1,
							"Uncertainty":0.53880513263964
						}
					},
					{
						"Superheat (K)":{
							"Value":8.26341348076923,
							"Uncertainty":9.184366291448083e-2
						},
						"Heat flux (W\/cm^2)":{
							"Value":3.1095782480769234e1,
							"Uncertainty":0.5847069051598313
						}
					},
					{
						"Superheat (K)":{
							"Value":8.206453555555555,
							"Uncertainty":8.621359035835377e-2
						},
						"Heat flux (W\/cm^2)":{
							"Value":2.9037795444444438e1,
							"Uncertainty":0.6174608221017072
						}
					},
					{
						"Superheat (K)":{
							"Value":8.17497528301887,
							"Uncertainty":8.990058066240429e-2
						},
						"Heat flux (W\/cm^2)":{
							"Value":2.696938581132075e1,
							"Uncertainty":0.5960986151790225
						}
					},
					{
						"Superheat (K)":{
							"Value":8.134235020408164,
							"Uncertainty":0.1020303035074
						},
						"Heat flux (W\/cm^2)":{
							"Value":2.4970811775510207e1,
							"Uncertainty":0.5517701825546447
						}
					},
					{
						"Superheat (K)":{
							"Value":8.018257444444446,
							"Uncertainty":9.868492953815007e-2
						},
						"Heat flux (W\/cm^2)":{
							"Value":2.300840698148148e1,
							"Uncertainty":0.6010722943392143
						}
					},
					{
						"Superheat (K)":{
							"Value":7.920341924528303,
							"Uncertainty":0.1676004043438591
						},
						"Heat flux (W\/cm^2)":{
							"Value":2.095991471698113e1,
							"Uncertainty":0.5811162216972006
						}
					},
					{
						"Superheat (K)":{
							"Value":7.795233173076923,
							"Uncertainty":0.20527785739273932
						},
						"Heat flux (W\/cm^2)":{
							"Value":1.898693186538462e1,
							"Uncertainty":0.5808916501034614
						}
					},
					{
						"Superheat (K)":{
							"Value":7.797269740740742,
							"Uncertainty":0.17929609224347515
						},
						"Heat flux (W\/cm^2)":{
							"Value":1.700525803703704e1,
							"Uncertainty":0.5962847409835736
						}
					},
					{
						"Superheat (K)":{
							"Value":7.583382381818183,
							"Uncertainty":0.1820233611880717
						},
						"Heat flux (W\/cm^2)":{
							"Value":1.4970659545454549e1,
							"Uncertainty":0.5905977341708432
						}
					},
					{
						"Superheat (K)":{
							"Value":7.306225509803923,
							"Uncertainty":0.172626467259036
						},
						"Heat flux (W\/cm^2)":{
							"Value":1.2974281254901962e1,
							"Uncertainty":0.5532405297185607
						}
					},
					{
						"Superheat (K)":{
							"Value":7.035854320754716,
							"Uncertainty":0.2527022611174586
						},
						"Heat flux (W\/cm^2)":{
							"Value":1.1031860924528306e1,
							"Uncertainty":0.5799314173459801
						}
					},
					{
						"Superheat (K)":{
							"Value":6.587124019230767,
							"Uncertainty":0.30717068837664807
						},
						"Heat flux (W\/cm^2)":{
							"Value":9.034358192307696,
							"Uncertainty":0.5710123525343263
						}
					},
					{
						"Superheat (K)":{
							"Value":6.06091883018868,
							"Uncertainty":0.28330985722497526
						},
						"Heat flux (W\/cm^2)":{
							"Value":7.039381283018867,
							"Uncertainty":0.5863769300483584
						}
					},
					{
						"Superheat (K)":{
							"Value":5.377492057692308,
							"Uncertainty":0.3552774822006597
						},
						"Heat flux (W\/cm^2)":{
							"Value":5.002154326923078,
							"Uncertainty":0.584493361538971
						}
					},
					{
						"Superheat (K)":{
							"Value":4.548766703703704,
							"Uncertainty":0.3156090922146449
						},
						"Heat flux (W\/cm^2)":{
							"Value":2.9744278148148164,
							"Uncertainty":0.6044927909168296
						}
					},
					{
						"Superheat (K)":{
							"Value":3.847860680000001,
							"Uncertainty":0.21545867154238707
						},
						"Heat flux (W\/cm^2)":{
							"Value":1.4309631200000001,
							"Uncertainty":0.2891189854469263
						}
					}
				],
				"RHTC":{
					"Value":1.0364200976178908,
					"Uncertainty":2.2459482104168496e-2
				}
			},
			{
				"Concentration (mol\/m^3)":3.0e-2,
				"Mass fraction (wppm)":9.521765295887661,
				"BoilingCurvePoints":[
					{
						"Superheat (K)":{
							"Value":7.4662403799999995,
							"Uncertainty":0.1273559774575129
						},
						"Heat flux (W\/cm^2)":{
							"Value":4.893826747999999e1,
							"Uncertainty":0.5685494691300039
						}
					},
					{
						"Superheat (K)":{
							"Value":7.49706697959184,
							"Uncertainty":9.545822977365782e-2
						},
						"Heat flux (W\/cm^2)":{
							"Value":4.698847136734693e1,
							"Uncertainty":0.5837719076715198
						}
					},
					{
						"Superheat (K)":{
							"Value":7.624802312500002,
							"Uncertainty":0.11260814796814271
						},
						"Heat flux (W\/cm^2)":{
							"Value":4.5102772270833334e1,
							"Uncertainty":0.5557903490932353
						}
					},
					{
						"Superheat (K)":{
							"Value":7.716584749999999,
							"Uncertainty":0.14032730232034243
						},
						"Heat flux (W\/cm^2)":{
							"Value":4.312870813461537e1,
							"Uncertainty":0.566091646847081
						}
					},
					{
						"Superheat (K)":{
							"Value":7.7843190185185165,
							"Uncertainty":0.1683562391834083
						},
						"Heat flux (W\/cm^2)":{
							"Value":4.105842053703704e1,
							"Uncertainty":0.5864814485654777
						}
					},
					{
						"Superheat (K)":{
							"Value":7.841714377358491,
							"Uncertainty":0.16277535781859
						},
						"Heat flux (W\/cm^2)":{
							"Value":3.899138015094339e1,
							"Uncertainty":0.5600635595826253
						}
					},
					{
						"Superheat (K)":{
							"Value":7.890077153846155,
							"Uncertainty":0.1340681184580359
						},
						"Heat flux (W\/cm^2)":{
							"Value":3.695309126923078e1,
							"Uncertainty":0.5443745340267738
						}
					},
					{
						"Superheat (K)":{
							"Value":7.929808729166669,
							"Uncertainty":0.13899373191802425
						},
						"Heat flux (W\/cm^2)":{
							"Value":3.502351435416667e1,
							"Uncertainty":0.5244625285043438
						}
					},
					{
						"Superheat (K)":{
							"Value":7.953628019607843,
							"Uncertainty":0.15202630754280597
						},
						"Heat flux (W\/cm^2)":{
							"Value":3.3057581098039215e1,
							"Uncertainty":0.5602019869120162
						}
					},
					{
						"Superheat (K)":{
							"Value":7.990542659999999,
							"Uncertainty":0.1735382610301606
						},
						"Heat flux (W\/cm^2)":{
							"Value":3.1072667919999994e1,
							"Uncertainty":0.5681797824444709
						}
					},
					{
						"Superheat (K)":{
							"Value":8.058135740740745,
							"Uncertainty":0.58621817262943
						},
						"Heat flux (W\/cm^2)":{
							"Value":2.905390701851852e1,
							"Uncertainty":0.6177073247543904
						}
					},
					{
						"Superheat (K)":{
							"Value":7.919558471698112,
							"Uncertainty":0.15375086288033069
						},
						"Heat flux (W\/cm^2)":{
							"Value":2.6961656698113213e1,
							"Uncertainty":0.605241729181426
						}
					},
					{
						"Superheat (K)":{
							"Value":7.862922775510201,
							"Uncertainty":0.16952240421601478
						},
						"Heat flux (W\/cm^2)":{
							"Value":2.496298679591838e1,
							"Uncertainty":0.5423703052389184
						}
					},
					{
						"Superheat (K)":{
							"Value":7.746376854545455,
							"Uncertainty":0.16382450827767722
						},
						"Heat flux (W\/cm^2)":{
							"Value":2.2988418163636364e1,
							"Uncertainty":0.6031255440476768
						}
					},
					{
						"Superheat (K)":{
							"Value":7.598113358490568,
							"Uncertainty":0.14135655345466122
						},
						"Heat flux (W\/cm^2)":{
							"Value":2.0946802981132073e1,
							"Uncertainty":0.5829441424105312
						}
					},
					{
						"Superheat (K)":{
							"Value":7.49737580392157,
							"Uncertainty":0.1778191249123697
						},
						"Heat flux (W\/cm^2)":{
							"Value":1.896433421568627e1,
							"Uncertainty":0.572787928740553
						}
					},
					{
						"Superheat (K)":{
							"Value":7.2664243636363635,
							"Uncertainty":0.16129511041420877
						},
						"Heat flux (W\/cm^2)":{
							"Value":1.7000807218181823e1,
							"Uncertainty":0.6009516861548514
						}
					},
					{
						"Superheat (K)":{
							"Value":7.110722884615386,
							"Uncertainty":0.11984636259397335
						},
						"Heat flux (W\/cm^2)":{
							"Value":1.496815092307693e1,
							"Uncertainty":0.5779310137284637
						}
					},
					{
						"Superheat (K)":{
							"Value":6.873279980392157,
							"Uncertainty":0.49328660800052176
						},
						"Heat flux (W\/cm^2)":{
							"Value":1.300814656862745e1,
							"Uncertainty":0.5649840766334662
						}
					},
					{
						"Superheat (K)":{
							"Value":6.515230944444443,
							"Uncertainty":0.19852599648887945
						},
						"Heat flux (W\/cm^2)":{
							"Value":1.1030255203703703e1,
							"Uncertainty":0.5969389715417924
						}
					},
					{
						"Superheat (K)":{
							"Value":6.1335827884615375,
							"Uncertainty":0.25190395066213156
						},
						"Heat flux (W\/cm^2)":{
							"Value":8.998265826923078,
							"Uncertainty":0.5802482427157994
						}
					},
					{
						"Superheat (K)":{
							"Value":5.51594341509434,
							"Uncertainty":0.2817336437120123
						},
						"Heat flux (W\/cm^2)":{
							"Value":7.001326188679244,
							"Uncertainty":0.5861045072951205
						}
					},
					{
						"Superheat (K)":{
							"Value":4.909286096153845,
							"Uncertainty":0.2782493547867191
						},
						"Heat flux (W\/cm^2)":{
							"Value":5.003111750000001,
							"Uncertainty":0.5751487914674136
						}
					},
					{
						"Superheat (K)":{
							"Value":4.024217301886793,
							"Uncertainty":0.2601603510512308
						},
						"Heat flux (W\/cm^2)":{
							"Value":2.9994967547169815,
							"Uncertainty":0.5946565288723692
						}
					},
					{
						"Superheat (K)":{
							"Value":3.316618423076924,
							"Uncertainty":0.1718989569020526
						},
						"Heat flux (W\/cm^2)":{
							"Value":1.4862420000000003,
							"Uncertainty":0.2939079014686063
						}
					}
				],
				"RHTC":{
					"Value":1.0770481436237949,
					"Uncertainty":3.116318644354901e-2
				}
			},
			{
				"Concentration (mol\/m^3)":0.1,
				"Mass fraction (wppm)":3.1739217652958878e1,
				"BoilingCurvePoints":[
					{
						"Superheat (K)":{
							"Value":7.15502258333333,
							"Uncertainty":0.12313946882862965
						},
						"Heat flux (W\/cm^2)":{
							"Value":4.8917540791666674e1,
							"Uncertainty":0.5428991559499701
						}
					},
					{
						"Superheat (K)":{
							"Value":7.279723528301888,
							"Uncertainty":0.11582531413638546
						},
						"Heat flux (W\/cm^2)":{
							"Value":4.700792460377357e1,
							"Uncertainty":0.6001154266767018
						}
					},
					{
						"Superheat (K)":{
							"Value":7.292668333333332,
							"Uncertainty":0.15335149178378457
						},
						"Heat flux (W\/cm^2)":{
							"Value":4.508028783333333e1,
							"Uncertainty":0.5420370930424678
						}
					},
					{
						"Superheat (K)":{
							"Value":7.457413153846151,
							"Uncertainty":0.15600233835394062
						},
						"Heat flux (W\/cm^2)":{
							"Value":4.312238313461539e1,
							"Uncertainty":0.5573850620348986
						}
					},
					{
						"Superheat (K)":{
							"Value":7.539564481481482,
							"Uncertainty":0.147706373663112
						},
						"Heat flux (W\/cm^2)":{
							"Value":4.107778148148148e1,
							"Uncertainty":0.5751938427250595
						}
					},
					{
						"Superheat (K)":{
							"Value":7.560274574074076,
							"Uncertainty":0.14591202203636053
						},
						"Heat flux (W\/cm^2)":{
							"Value":3.897638970370371e1,
							"Uncertainty":0.5785861075830782
						}
					},
					{
						"Superheat (K)":{
							"Value":7.703608903846155,
							"Uncertainty":0.13193185171753574
						},
						"Heat flux (W\/cm^2)":{
							"Value":3.692650532692308e1,
							"Uncertainty":0.5491998175057793
						}
					},
					{
						"Superheat (K)":{
							"Value":7.640778604166667,
							"Uncertainty":0.13457815270922377
						},
						"Heat flux (W\/cm^2)":{
							"Value":3.49606699375e1,
							"Uncertainty":0.5208705411278158
						}
					},
					{
						"Superheat (K)":{
							"Value":7.6555171,
							"Uncertainty":0.14116151468272317
						},
						"Heat flux (W\/cm^2)":{
							"Value":3.304983802000001e1,
							"Uncertainty":0.535999646446863
						}
					},
					{
						"Superheat (K)":{
							"Value":7.691766320754716,
							"Uncertainty":0.17103072094777083
						},
						"Heat flux (W\/cm^2)":{
							"Value":3.1037003018867924e1,
							"Uncertainty":0.5996686219824466
						}
					},
					{
						"Superheat (K)":{
							"Value":7.657430365384617,
							"Uncertainty":0.16626599957120797
						},
						"Heat flux (W\/cm^2)":{
							"Value":2.8995250403846153e1,
							"Uncertainty":0.6114212489666127
						}
					},
					{
						"Superheat (K)":{
							"Value":7.68083525925926,
							"Uncertainty":0.1496308455517618
						},
						"Heat flux (W\/cm^2)":{
							"Value":2.6947272685185183e1,
							"Uncertainty":0.6067841919255546
						}
					},
					{
						"Superheat (K)":{
							"Value":7.5171698125,
							"Uncertainty":0.2176506755689079
						},
						"Heat flux (W\/cm^2)":{
							"Value":2.4959965208333326e1,
							"Uncertainty":0.5317054183999548
						}
					},
					{
						"Superheat (K)":{
							"Value":7.396480872727271,
							"Uncertainty":0.23058896342892057
						},
						"Heat flux (W\/cm^2)":{
							"Value":2.3002275327272734e1,
							"Uncertainty":0.6061981483175236
						}
					},
					{
						"Superheat (K)":{
							"Value":7.298036111111112,
							"Uncertainty":0.19770479475863384
						},
						"Heat flux (W\/cm^2)":{
							"Value":2.0926399629629632e1,
							"Uncertainty":0.5869872630494101
						}
					},
					{
						"Superheat (K)":{
							"Value":7.112875843137256,
							"Uncertainty":0.13019025368918755
						},
						"Heat flux (W\/cm^2)":{
							"Value":1.896418807843137e1,
							"Uncertainty":0.5715743020371665
						}
					},
					{
						"Superheat (K)":{
							"Value":6.826391814814814,
							"Uncertainty":0.17016430082063796
						},
						"Heat flux (W\/cm^2)":{
							"Value":1.698300096296296e1,
							"Uncertainty":0.593686708811438
						}
					},
					{
						"Superheat (K)":{
							"Value":6.6192063333333335,
							"Uncertainty":0.1344891176091324
						},
						"Heat flux (W\/cm^2)":{
							"Value":1.4961376611111113e1,
							"Uncertainty":0.5799365864058033
						}
					},
					{
						"Superheat (K)":{
							"Value":6.353498961538461,
							"Uncertainty":0.16047615415369137
						},
						"Heat flux (W\/cm^2)":{
							"Value":1.2963960250000001e1,
							"Uncertainty":0.5601296389770705
						}
					},
					{
						"Superheat (K)":{
							"Value":6.098578730769232,
							"Uncertainty":0.20395215841832778
						},
						"Heat flux (W\/cm^2)":{
							"Value":1.102745967307692e1,
							"Uncertainty":0.5682105788839178
						}
					},
					{
						"Superheat (K)":{
							"Value":5.744022698113208,
							"Uncertainty":0.2538040495933507
						},
						"Heat flux (W\/cm^2)":{
							"Value":9.042357188679247,
							"Uncertainty":0.5736738857740002
						}
					},
					{
						"Superheat (K)":{
							"Value":5.19136329090909,
							"Uncertainty":0.24599309298544023
						},
						"Heat flux (W\/cm^2)":{
							"Value":7.009745709090907,
							"Uncertainty":0.6009487058483776
						}
					},
					{
						"Superheat (K)":{
							"Value":4.56848601923077,
							"Uncertainty":0.22700047661135933
						},
						"Heat flux (W\/cm^2)":{
							"Value":4.968546730769229,
							"Uncertainty":0.5853438502320789
						}
					},
					{
						"Superheat (K)":{
							"Value":3.895118452830191,
							"Uncertainty":0.30722822549885537
						},
						"Heat flux (W\/cm^2)":{
							"Value":2.963823415094339,
							"Uncertainty":0.5994909974621238
						}
					},
					{
						"Superheat (K)":{
							"Value":3.300319560000001,
							"Uncertainty":0.17603370626035456
						},
						"Heat flux (W\/cm^2)":{
							"Value":1.4703924800000003,
							"Uncertainty":0.28356011799794767
						}
					}
				],
				"RHTC":{
					"Value":1.1196346336134386,
					"Uncertainty":2.752707502851243e-2
				}
			},
			{
				"Concentration (mol\/m^3)":0.3,
				"Mass fraction (wppm)":9.521765295887661e1,
				"BoilingCurvePoints":[
					{
						"Superheat (K)":{
							"Value":7.036882399999999,
							"Uncertainty":0.15663408920702482
						},
						"Heat flux (W\/cm^2)":{
							"Value":4.890855313999999e1,
							"Uncertainty":0.5492021034216964
						}
					},
					{
						"Superheat (K)":{
							"Value":7.134883549019608,
							"Uncertainty":0.2571051510593541
						},
						"Heat flux (W\/cm^2)":{
							"Value":4.696996209803922e1,
							"Uncertainty":0.6050644966848161
						}
					},
					{
						"Superheat (K)":{
							"Value":7.159285425531917,
							"Uncertainty":0.22288729766445425
						},
						"Heat flux (W\/cm^2)":{
							"Value":4.510205685106382e1,
							"Uncertainty":0.5414961188401187
						}
					},
					{
						"Superheat (K)":{
							"Value":7.1484221320754715,
							"Uncertainty":0.14496091839501002
						},
						"Heat flux (W\/cm^2)":{
							"Value":4.3119074773584906e1,
							"Uncertainty":0.5721026169151631
						}
					},
					{
						"Superheat (K)":{
							"Value":7.257184037037036,
							"Uncertainty":0.13249264898696606
						},
						"Heat flux (W\/cm^2)":{
							"Value":4.104013562962964e1,
							"Uncertainty":0.5804269095565195
						}
					},
					{
						"Superheat (K)":{
							"Value":7.44083420754717,
							"Uncertainty":0.13434072653322726
						},
						"Heat flux (W\/cm^2)":{
							"Value":3.8955361490566034e1,
							"Uncertainty":0.5721374265027735
						}
					},
					{
						"Superheat (K)":{
							"Value":7.4215067800000005,
							"Uncertainty":0.12175170578468701
						},
						"Heat flux (W\/cm^2)":{
							"Value":3.694704885999999e1,
							"Uncertainty":0.5392880076996083
						}
					},
					{
						"Superheat (K)":{
							"Value":7.422713173076921,
							"Uncertainty":0.12051853869592415
						},
						"Heat flux (W\/cm^2)":{
							"Value":3.4956264961538466e1,
							"Uncertainty":0.5446026449785263
						}
					},
					{
						"Superheat (K)":{
							"Value":7.455875020833336,
							"Uncertainty":0.12504163691151132
						},
						"Heat flux (W\/cm^2)":{
							"Value":3.302827139583333e1,
							"Uncertainty":0.5166951596935195
						}
					},
					{
						"Superheat (K)":{
							"Value":7.4413050980392175,
							"Uncertainty":0.12780340454561495
						},
						"Heat flux (W\/cm^2)":{
							"Value":3.1097063647058825e1,
							"Uncertainty":0.5829551873748384
						}
					},
					{
						"Superheat (K)":{
							"Value":7.207677607142857,
							"Uncertainty":0.20002567025420218
						},
						"Heat flux (W\/cm^2)":{
							"Value":2.9015633625e1,
							"Uncertainty":0.6344816937925593
						}
					},
					{
						"Superheat (K)":{
							"Value":7.12658880769231,
							"Uncertainty":0.1918755855330444
						},
						"Heat flux (W\/cm^2)":{
							"Value":2.6941282884615376e1,
							"Uncertainty":0.5913763654922719
						}
					},
					{
						"Superheat (K)":{
							"Value":6.850709163265305,
							"Uncertainty":0.14920554217258222
						},
						"Heat flux (W\/cm^2)":{
							"Value":2.4972667061224474e1,
							"Uncertainty":0.5358559946822393
						}
					},
					{
						"Superheat (K)":{
							"Value":6.8071298888888885,
							"Uncertainty":0.1416258816146241
						},
						"Heat flux (W\/cm^2)":{
							"Value":2.3007692018518515e1,
							"Uncertainty":0.6117079830374884
						}
					},
					{
						"Superheat (K)":{
							"Value":6.675387333333334,
							"Uncertainty":0.21084176717937217
						},
						"Heat flux (W\/cm^2)":{
							"Value":2.0935259740740737e1,
							"Uncertainty":0.5933758283763886
						}
					},
					{
						"Superheat (K)":{
							"Value":6.480963254901961,
							"Uncertainty":0.15512995779189023
						},
						"Heat flux (W\/cm^2)":{
							"Value":1.8954161490196082e1,
							"Uncertainty":0.5769979756503614
						}
					},
					{
						"Superheat (K)":{
							"Value":6.305921679245283,
							"Uncertainty":0.20208809775611208
						},
						"Heat flux (W\/cm^2)":{
							"Value":1.6977863283018866e1,
							"Uncertainty":0.5918776211250345
						}
					},
					{
						"Superheat (K)":{
							"Value":6.1177440943396215,
							"Uncertainty":0.1265973037312024
						},
						"Heat flux (W\/cm^2)":{
							"Value":1.4967725679245277e1,
							"Uncertainty":0.5820037550308671
						}
					},
					{
						"Superheat (K)":{
							"Value":5.885496169811321,
							"Uncertainty":0.13400544645227735
						},
						"Heat flux (W\/cm^2)":{
							"Value":1.2976439622641506e1,
							"Uncertainty":0.5755547379644411
						}
					},
					{
						"Superheat (K)":{
							"Value":5.491843867924531,
							"Uncertainty":0.1927543316599016
						},
						"Heat flux (W\/cm^2)":{
							"Value":1.099531030188679e1,
							"Uncertainty":0.5787819645928384
						}
					},
					{
						"Superheat (K)":{
							"Value":5.074713764705883,
							"Uncertainty":0.1914611813980679
						},
						"Heat flux (W\/cm^2)":{
							"Value":9.028216156862745,
							"Uncertainty":0.5608653739034128
						}
					},
					{
						"Superheat (K)":{
							"Value":4.659755037037038,
							"Uncertainty":0.18226096681406753
						},
						"Heat flux (W\/cm^2)":{
							"Value":7.013558851851853,
							"Uncertainty":0.6048125848951891
						}
					},
					{
						"Superheat (K)":{
							"Value":4.2278414,
							"Uncertainty":0.2174546450837266
						},
						"Heat flux (W\/cm^2)":{
							"Value":4.9659928,
							"Uncertainty":0.5780486876474498
						}
					},
					{
						"Superheat (K)":{
							"Value":3.6525652857142856,
							"Uncertainty":0.2009339505311184
						},
						"Heat flux (W\/cm^2)":{
							"Value":2.9736227959183683,
							"Uncertainty":0.5639618307428179
						}
					},
					{
						"Superheat (K)":{
							"Value":3.12480248,
							"Uncertainty":0.15746028577975912
						},
						"Heat flux (W\/cm^2)":{
							"Value":1.4976405200000003,
							"Uncertainty":0.29076680602763105
						}
					}
				],
				"RHTC":{
					"Value":1.1825353069232156,
					"Uncertainty":2.013015584276057e-2
				}
			},
			{
				"Concentration (mol\/m^3)":1,
				"Mass fraction (wppm)":3.1739217652958877e2,
				"BoilingCurvePoints":[
					{
						"Superheat (K)":{
							"Value":6.663127040816326,
							"Uncertainty":0.1279921440150995
						},
						"Heat flux (W\/cm^2)":{
							"Value":4.89381762244898e1,
							"Uncertainty":0.5588011815115267
						}
					},
					{
						"Superheat (K)":{
							"Value":6.763194795918369,
							"Uncertainty":0.15428934116012036
						},
						"Heat flux (W\/cm^2)":{
							"Value":4.7017594714285714e1,
							"Uncertainty":0.5861422522118315
						}
					},
					{
						"Superheat (K)":{
							"Value":6.803027179999999,
							"Uncertainty":0.15292194261801823
						},
						"Heat flux (W\/cm^2)":{
							"Value":4.510184870000001e1,
							"Uncertainty":0.5742526791779656
						}
					},
					{
						"Superheat (K)":{
							"Value":6.958996777777776,
							"Uncertainty":0.1660822906431355
						},
						"Heat flux (W\/cm^2)":{
							"Value":4.305623005555555e1,
							"Uncertainty":0.579998655582613
						}
					},
					{
						"Superheat (K)":{
							"Value":6.733202481481483,
							"Uncertainty":0.22418043599412935
						},
						"Heat flux (W\/cm^2)":{
							"Value":4.095990212962962e1,
							"Uncertainty":0.5703848664624925
						}
					},
					{
						"Superheat (K)":{
							"Value":6.6712914313725475,
							"Uncertainty":0.21498992146621657
						},
						"Heat flux (W\/cm^2)":{
							"Value":3.890883641176472e1,
							"Uncertainty":0.5424174252668578
						}
					},
					{
						"Superheat (K)":{
							"Value":6.889872346153849,
							"Uncertainty":0.21341191057871656
						},
						"Heat flux (W\/cm^2)":{
							"Value":3.69173525e1,
							"Uncertainty":0.5663756472343229
						}
					},
					{
						"Superheat (K)":{
							"Value":6.80973273076923,
							"Uncertainty":0.12643088574582975
						},
						"Heat flux (W\/cm^2)":{
							"Value":3.4890730346153845e1,
							"Uncertainty":0.5543817408670488
						}
					},
					{
						"Superheat (K)":{
							"Value":6.949566816326531,
							"Uncertainty":0.2183040935453407
						},
						"Heat flux (W\/cm^2)":{
							"Value":3.293908491836735e1,
							"Uncertainty":0.5322721729930499
						}
					},
					{
						"Superheat (K)":{
							"Value":6.769527979166668,
							"Uncertainty":0.13800684174906933
						},
						"Heat flux (W\/cm^2)":{
							"Value":3.1045349937499996e1,
							"Uncertainty":0.5256213908091902
						}
					},
					{
						"Superheat (K)":{
							"Value":6.6709822363636375,
							"Uncertainty":0.13903895331031602
						},
						"Heat flux (W\/cm^2)":{
							"Value":2.9044220472727257e1,
							"Uncertainty":0.6209093894009745
						}
					},
					{
						"Superheat (K)":{
							"Value":6.525712981132075,
							"Uncertainty":0.13036813052136062
						},
						"Heat flux (W\/cm^2)":{
							"Value":2.696287e1,
							"Uncertainty":0.6090202362775301
						}
					},
					{
						"Superheat (K)":{
							"Value":6.4512849999999995,
							"Uncertainty":0.13107666593468528
						},
						"Heat flux (W\/cm^2)":{
							"Value":2.499507414583334e1,
							"Uncertainty":0.536933501409823
						}
					},
					{
						"Superheat (K)":{
							"Value":6.338914491228068,
							"Uncertainty":0.15341417408395353
						},
						"Heat flux (W\/cm^2)":{
							"Value":2.2981241543859642e1,
							"Uncertainty":0.6238758540856296
						}
					},
					{
						"Superheat (K)":{
							"Value":6.170465459999998,
							"Uncertainty":0.13354645362802084
						},
						"Heat flux (W\/cm^2)":{
							"Value":2.0944817660000002e1,
							"Uncertainty":0.5553280780032284
						}
					},
					{
						"Superheat (K)":{
							"Value":5.999879166666666,
							"Uncertainty":9.987724351739072e-2
						},
						"Heat flux (W\/cm^2)":{
							"Value":1.9005664851851847e1,
							"Uncertainty":0.6000710761242233
						}
					},
					{
						"Superheat (K)":{
							"Value":5.891915018181818,
							"Uncertainty":0.10721399283597745
						},
						"Heat flux (W\/cm^2)":{
							"Value":1.6980970236363635e1,
							"Uncertainty":0.6016922757245838
						}
					},
					{
						"Superheat (K)":{
							"Value":5.724671592592593,
							"Uncertainty":0.14573075478474967
						},
						"Heat flux (W\/cm^2)":{
							"Value":1.493543661111111e1,
							"Uncertainty":0.5872151928423868
						}
					},
					{
						"Superheat (K)":{
							"Value":5.504864999999999,
							"Uncertainty":0.13503353377371372
						},
						"Heat flux (W\/cm^2)":{
							"Value":1.3010626448979595e1,
							"Uncertainty":0.5362966428763664
						}
					},
					{
						"Superheat (K)":{
							"Value":5.182007963636364,
							"Uncertainty":0.1296228222357819
						},
						"Heat flux (W\/cm^2)":{
							"Value":1.1041503672727272e1,
							"Uncertainty":0.5931122937344394
						}
					},
					{
						"Superheat (K)":{
							"Value":4.891167038461536,
							"Uncertainty":0.14541122345589244
						},
						"Heat flux (W\/cm^2)":{
							"Value":9.033234596153848,
							"Uncertainty":0.5674322377321334
						}
					},
					{
						"Superheat (K)":{
							"Value":4.518464607142859,
							"Uncertainty":0.1586220778203999
						},
						"Heat flux (W\/cm^2)":{
							"Value":6.995448482142858,
							"Uncertainty":0.6109302889847132
						}
					},
					{
						"Superheat (K)":{
							"Value":4.038730529411764,
							"Uncertainty":0.1768908222079775
						},
						"Heat flux (W\/cm^2)":{
							"Value":4.958439568627449,
							"Uncertainty":0.5750911189534839
						}
					},
					{
						"Superheat (K)":{
							"Value":3.4569533137254904,
							"Uncertainty":0.19276407300215387
						},
						"Heat flux (W\/cm^2)":{
							"Value":3.0101267450980402,
							"Uncertainty":0.5673560484511236
						}
					},
					{
						"Superheat (K)":{
							"Value":3.0039911666666668,
							"Uncertainty":0.11356373343391488
						},
						"Heat flux (W\/cm^2)":{
							"Value":1.5444151249999998,
							"Uncertainty":0.2745165529823867
						}
					}
				],
				"RHTC":{
					"Value":1.2821376908904714,
					"Uncertainty":2.3776390897556864e-2
				}
			},
			{
				"Concentration (mol\/m^3)":3.5,
				"Mass fraction (wppm)":1.1108726178535605e3,
				"BoilingCurvePoints":[
					{
						"Superheat (K)":{
							"Value":6.452050775510206,
							"Uncertainty":0.21257855677041929
						},
						"Heat flux (W\/cm^2)":{
							"Value":4.8894581734693865e1,
							"Uncertainty":0.5547521985393858
						}
					},
					{
						"Superheat (K)":{
							"Value":6.47339518,
							"Uncertainty":0.13943251966887651
						},
						"Heat flux (W\/cm^2)":{
							"Value":4.701546979999999e1,
							"Uncertainty":0.6015875316027737
						}
					},
					{
						"Superheat (K)":{
							"Value":6.539396039999999,
							"Uncertainty":0.2215230192907081
						},
						"Heat flux (W\/cm^2)":{
							"Value":4.507794122e1,
							"Uncertainty":0.5772888109779177
						}
					},
					{
						"Superheat (K)":{
							"Value":6.5769028679245265,
							"Uncertainty":0.1801601520142817
						},
						"Heat flux (W\/cm^2)":{
							"Value":4.3087246999999984e1,
							"Uncertainty":0.5702457199770588
						}
					},
					{
						"Superheat (K)":{
							"Value":6.534555111111113,
							"Uncertainty":0.10618854381759148
						},
						"Heat flux (W\/cm^2)":{
							"Value":4.1016323407407405e1,
							"Uncertainty":0.5760277298929319
						}
					},
					{
						"Superheat (K)":{
							"Value":6.746893692307695,
							"Uncertainty":0.7954048238805276
						},
						"Heat flux (W\/cm^2)":{
							"Value":3.8951035961538466e1,
							"Uncertainty":0.5589363249144762
						}
					},
					{
						"Superheat (K)":{
							"Value":6.547379627450978,
							"Uncertainty":0.1635802651469872
						},
						"Heat flux (W\/cm^2)":{
							"Value":3.693635611764706e1,
							"Uncertainty":0.5420196202712826
						}
					},
					{
						"Superheat (K)":{
							"Value":6.538031897959183,
							"Uncertainty":0.15332184648208685
						},
						"Heat flux (W\/cm^2)":{
							"Value":3.498362259183675e1,
							"Uncertainty":0.5415245477474111
						}
					},
					{
						"Superheat (K)":{
							"Value":6.451752714285712,
							"Uncertainty":0.10525131030696674
						},
						"Heat flux (W\/cm^2)":{
							"Value":3.305585244897958e1,
							"Uncertainty":0.5237305071990376
						}
					},
					{
						"Superheat (K)":{
							"Value":6.485455169811322,
							"Uncertainty":0.1444084002403944
						},
						"Heat flux (W\/cm^2)":{
							"Value":3.108686641509433e1,
							"Uncertainty":0.5814616894152129
						}
					},
					{
						"Superheat (K)":{
							"Value":6.423082092592591,
							"Uncertainty":8.926965315041299e-2
						},
						"Heat flux (W\/cm^2)":{
							"Value":2.9012457611111113e1,
							"Uncertainty":0.6178148339105053
						}
					},
					{
						"Superheat (K)":{
							"Value":6.369424576923077,
							"Uncertainty":0.1044067545197463
						},
						"Heat flux (W\/cm^2)":{
							"Value":2.696270615384615e1,
							"Uncertainty":0.5748569545961363
						}
					},
					{
						"Superheat (K)":{
							"Value":6.354854224489796,
							"Uncertainty":0.1098880297852975
						},
						"Heat flux (W\/cm^2)":{
							"Value":2.499457916326531e1,
							"Uncertainty":0.5393437798139648
						}
					},
					{
						"Superheat (K)":{
							"Value":6.3793828333333344,
							"Uncertainty":0.3985976603360671
						},
						"Heat flux (W\/cm^2)":{
							"Value":2.3029449351851852e1,
							"Uncertainty":0.6041622352982761
						}
					},
					{
						"Superheat (K)":{
							"Value":6.216960245283018,
							"Uncertainty":0.23075426801469165
						},
						"Heat flux (W\/cm^2)":{
							"Value":2.0957595471698117e1,
							"Uncertainty":0.5732358996612197
						}
					},
					{
						"Superheat (K)":{
							"Value":5.972059647058823,
							"Uncertainty":0.16665634466516033
						},
						"Heat flux (W\/cm^2)":{
							"Value":1.898862923529412e1,
							"Uncertainty":0.570257754629767
						}
					},
					{
						"Superheat (K)":{
							"Value":5.862825907407406,
							"Uncertainty":0.4151216802553315
						},
						"Heat flux (W\/cm^2)":{
							"Value":1.7001647574074074e1,
							"Uncertainty":0.6103719667160469
						}
					},
					{
						"Superheat (K)":{
							"Value":5.669271018181821,
							"Uncertainty":0.1866195159329673
						},
						"Heat flux (W\/cm^2)":{
							"Value":1.4947659109090905e1,
							"Uncertainty":0.5940368918386475
						}
					},
					{
						"Superheat (K)":{
							"Value":5.5130390799999995,
							"Uncertainty":0.18414126997940014
						},
						"Heat flux (W\/cm^2)":{
							"Value":1.2952560919999998e1,
							"Uncertainty":0.5496911151609152
						}
					},
					{
						"Superheat (K)":{
							"Value":5.164817500000002,
							"Uncertainty":0.11433478806549079
						},
						"Heat flux (W\/cm^2)":{
							"Value":1.1013397173076923e1,
							"Uncertainty":0.563055872831592
						}
					},
					{
						"Superheat (K)":{
							"Value":4.854922150943394,
							"Uncertainty":0.15390671530663147
						},
						"Heat flux (W\/cm^2)":{
							"Value":9.03159609433962,
							"Uncertainty":0.5798278275720257
						}
					},
					{
						"Superheat (K)":{
							"Value":4.4507694339622645,
							"Uncertainty":0.1606521064861664
						},
						"Heat flux (W\/cm^2)":{
							"Value":7.025177773584909,
							"Uncertainty":0.5840274774737664
						}
					},
					{
						"Superheat (K)":{
							"Value":3.979859754716981,
							"Uncertainty":0.15767235169586344
						},
						"Heat flux (W\/cm^2)":{
							"Value":5.00329079245283,
							"Uncertainty":0.5810352925613885
						}
					},
					{
						"Superheat (K)":{
							"Value":3.4712838148148144,
							"Uncertainty":0.36663724394237945
						},
						"Heat flux (W\/cm^2)":{
							"Value":2.966381833333333,
							"Uncertainty":0.5999174704526385
						}
					},
					{
						"Superheat (K)":{
							"Value":2.9784668800000005,
							"Uncertainty":0.10752531715690583
						},
						"Heat flux (W\/cm^2)":{
							"Value":1.4571993199999997,
							"Uncertainty":0.28294162667585104
						}
					}
				],
				"RHTC":{
					"Value":1.3152801342266363,
					"Uncertainty":2.098081889526527e-2
				}
			},
			{
				"Concentration (mol\/m^3)":7,
				"Mass fraction (wppm)":2.221745235707121e3,
				"BoilingCurvePoints":[
					{
						"Superheat (K)":{
							"Value":6.936089208333335,
							"Uncertainty":0.21502516131047128
						},
						"Heat flux (W\/cm^2)":{
							"Value":4.888631679166667e1,
							"Uncertainty":0.551521410437121
						}
					},
					{
						"Superheat (K)":{
							"Value":7.0203060000000015,
							"Uncertainty":0.18706032714764376
						},
						"Heat flux (W\/cm^2)":{
							"Value":4.700377683673469e1,
							"Uncertainty":0.5674616735938485
						}
					},
					{
						"Superheat (K)":{
							"Value":7.123438979591836,
							"Uncertainty":0.18624199842918196
						},
						"Heat flux (W\/cm^2)":{
							"Value":4.512247467346939e1,
							"Uncertainty":0.5559835255833566
						}
					},
					{
						"Superheat (K)":{
							"Value":7.109233407407407,
							"Uncertainty":0.2251891488934144
						},
						"Heat flux (W\/cm^2)":{
							"Value":4.3069325759259264e1,
							"Uncertainty":0.5690760279394294
						}
					},
					{
						"Superheat (K)":{
							"Value":7.116614759259257,
							"Uncertainty":0.17453831962291255
						},
						"Heat flux (W\/cm^2)":{
							"Value":4.097014540740741e1,
							"Uncertainty":0.5757132157274378
						}
					},
					{
						"Superheat (K)":{
							"Value":6.944978226415095,
							"Uncertainty":0.14965019545434893
						},
						"Heat flux (W\/cm^2)":{
							"Value":3.888268086792452e1,
							"Uncertainty":0.5555727181939248
						}
					},
					{
						"Superheat (K)":{
							"Value":6.899805942307692,
							"Uncertainty":0.1229126851454454
						},
						"Heat flux (W\/cm^2)":{
							"Value":3.685752436538461e1,
							"Uncertainty":0.5585807282492057
						}
					},
					{
						"Superheat (K)":{
							"Value":6.9594295918367335,
							"Uncertainty":0.42848267528911055
						},
						"Heat flux (W\/cm^2)":{
							"Value":3.4877173510204074e1,
							"Uncertainty":0.5440982422412766
						}
					},
					{
						"Superheat (K)":{
							"Value":6.796662139999999,
							"Uncertainty":0.143337877046809
						},
						"Heat flux (W\/cm^2)":{
							"Value":3.294320710000001e1,
							"Uncertainty":0.5487111600156912
						}
					},
					{
						"Superheat (K)":{
							"Value":6.759660187500002,
							"Uncertainty":0.18234609011806932
						},
						"Heat flux (W\/cm^2)":{
							"Value":3.1000360437499996e1,
							"Uncertainty":0.5104703384769402
						}
					},
					{
						"Superheat (K)":{
							"Value":6.565684851851851,
							"Uncertainty":0.12474153420473609
						},
						"Heat flux (W\/cm^2)":{
							"Value":2.9030219425925925e1,
							"Uncertainty":0.6126501661349893
						}
					},
					{
						"Superheat (K)":{
							"Value":6.533470181818182,
							"Uncertainty":0.10604801603503161
						},
						"Heat flux (W\/cm^2)":{
							"Value":2.694636072727273e1,
							"Uncertainty":0.6253658189867886
						}
					},
					{
						"Superheat (K)":{
							"Value":6.387984425531915,
							"Uncertainty":0.1374247299633897
						},
						"Heat flux (W\/cm^2)":{
							"Value":2.4956594170212757e1,
							"Uncertainty":0.5274174278266867
						}
					},
					{
						"Superheat (K)":{
							"Value":6.270700964912279,
							"Uncertainty":0.1305813537501162
						},
						"Heat flux (W\/cm^2)":{
							"Value":2.2976358105263152e1,
							"Uncertainty":0.6245509721186747
						}
					},
					{
						"Superheat (K)":{
							"Value":6.12832404,
							"Uncertainty":0.14060024075021593
						},
						"Heat flux (W\/cm^2)":{
							"Value":2.09639457e1,
							"Uncertainty":0.5644651800432289
						}
					},
					{
						"Superheat (K)":{
							"Value":5.867476666666665,
							"Uncertainty":0.20085991117184646
						},
						"Heat flux (W\/cm^2)":{
							"Value":1.9004899666666667e1,
							"Uncertainty":0.6004376709406264
						}
					},
					{
						"Superheat (K)":{
							"Value":5.631565999999999,
							"Uncertainty":0.28409513522682317
						},
						"Heat flux (W\/cm^2)":{
							"Value":1.699593909259259e1,
							"Uncertainty":0.594948837209927
						}
					},
					{
						"Superheat (K)":{
							"Value":5.41881926785714,
							"Uncertainty":0.26883078224174584
						},
						"Heat flux (W\/cm^2)":{
							"Value":1.4981070642857139e1,
							"Uncertainty":0.6062234242217192
						}
					},
					{
						"Superheat (K)":{
							"Value":5.13117969387755,
							"Uncertainty":0.19573133097109638
						},
						"Heat flux (W\/cm^2)":{
							"Value":1.2990726346938777e1,
							"Uncertainty":0.538736091939139
						}
					},
					{
						"Superheat (K)":{
							"Value":4.86006109090909,
							"Uncertainty":0.21604054001705753
						},
						"Heat flux (W\/cm^2)":{
							"Value":1.1038057036363636e1,
							"Uncertainty":0.5898237761408678
						}
					},
					{
						"Superheat (K)":{
							"Value":4.518067529411763,
							"Uncertainty":0.16758056122418885
						},
						"Heat flux (W\/cm^2)":{
							"Value":9.047730313725491,
							"Uncertainty":0.5492366664282889
						}
					},
					{
						"Superheat (K)":{
							"Value":4.180700631578949,
							"Uncertainty":0.19097989859262932
						},
						"Heat flux (W\/cm^2)":{
							"Value":7.017049789473684,
							"Uncertainty":0.6150732262427533
						}
					},
					{
						"Superheat (K)":{
							"Value":3.777823862745098,
							"Uncertainty":0.16294120473152376
						},
						"Heat flux (W\/cm^2)":{
							"Value":4.984049843137255,
							"Uncertainty":0.567007944030465
						}
					},
					{
						"Superheat (K)":{
							"Value":3.359900722222222,
							"Uncertainty":0.1721647641074295
						},
						"Heat flux (W\/cm^2)":{
							"Value":2.9842689259259263,
							"Uncertainty":0.5994399026451606
						}
					},
					{
						"Superheat (K)":{
							"Value":3.045044307692308,
							"Uncertainty":0.2717290306367384
						},
						"Heat flux (W\/cm^2)":{
							"Value":1.4490787307692303,
							"Uncertainty":0.28795481938145195
						}
					}
				],
				"RHTC":{
					"Value":1.2809185804920606,
					"Uncertainty":1.957009453324338e-2
				}
			},
			{
				"Concentration (mol\/m^3)":14,
				"Mass fraction (wppm)":4.443490471414242e3,
				"BoilingCurvePoints":[
					{
						"Superheat (K)":{
							"Value":7.187369859999999,
							"Uncertainty":0.2795256352564297
						},
						"Heat flux (W\/cm^2)":{
							"Value":4.8888184679999995e1,
							"Uncertainty":0.5494863469950609
						}
					},
					{
						"Superheat (K)":{
							"Value":7.24881026,
							"Uncertainty":0.2764736615658429
						},
						"Heat flux (W\/cm^2)":{
							"Value":4.6961064459999996e1,
							"Uncertainty":0.5785579721565031
						}
					},
					{
						"Superheat (K)":{
							"Value":7.249743937499999,
							"Uncertainty":0.316819171789022
						},
						"Heat flux (W\/cm^2)":{
							"Value":4.5091904979166664e1,
							"Uncertainty":0.5334577528930295
						}
					},
					{
						"Superheat (K)":{
							"Value":7.229691509433962,
							"Uncertainty":0.3327781878614212
						},
						"Heat flux (W\/cm^2)":{
							"Value":4.3112708283018875e1,
							"Uncertainty":0.5695810157804381
						}
					},
					{
						"Superheat (K)":{
							"Value":7.1918021481481516,
							"Uncertainty":0.2581224024203636
						},
						"Heat flux (W\/cm^2)":{
							"Value":4.1002006333333334e1,
							"Uncertainty":0.5798123021806277
						}
					},
					{
						"Superheat (K)":{
							"Value":7.081944603773588,
							"Uncertainty":0.2667630119354248
						},
						"Heat flux (W\/cm^2)":{
							"Value":3.892165992452831e1,
							"Uncertainty":0.5655569951775535
						}
					},
					{
						"Superheat (K)":{
							"Value":7.0755022156862735,
							"Uncertainty":0.30424896675685337
						},
						"Heat flux (W\/cm^2)":{
							"Value":3.689921721568628e1,
							"Uncertainty":0.5433413179603517
						}
					},
					{
						"Superheat (K)":{
							"Value":7.081702591836737,
							"Uncertainty":0.2536489964989273
						},
						"Heat flux (W\/cm^2)":{
							"Value":3.4955686979591846e1,
							"Uncertainty":0.5260486496351634
						}
					},
					{
						"Superheat (K)":{
							"Value":6.941273469387757,
							"Uncertainty":0.362794404952498
						},
						"Heat flux (W\/cm^2)":{
							"Value":3.305174346938776e1,
							"Uncertainty":0.5195907971856356
						}
					},
					{
						"Superheat (K)":{
							"Value":6.78939868627451,
							"Uncertainty":0.3202404660016905
						},
						"Heat flux (W\/cm^2)":{
							"Value":3.109186625490195e1,
							"Uncertainty":0.5630252179951032
						}
					},
					{
						"Superheat (K)":{
							"Value":6.715932833333333,
							"Uncertainty":0.3752850706438774
						},
						"Heat flux (W\/cm^2)":{
							"Value":2.9044781648148142e1,
							"Uncertainty":0.622845903623104
						}
					},
					{
						"Superheat (K)":{
							"Value":6.470128814814813,
							"Uncertainty":0.3198699216727738
						},
						"Heat flux (W\/cm^2)":{
							"Value":2.6958381481481492e1,
							"Uncertainty":0.6044820042152647
						}
					},
					{
						"Superheat (K)":{
							"Value":6.3153055416666675,
							"Uncertainty":0.40298757083219316
						},
						"Heat flux (W\/cm^2)":{
							"Value":2.4934712312499997e1,
							"Uncertainty":0.5400129606638949
						}
					},
					{
						"Superheat (K)":{
							"Value":6.16856430357143,
							"Uncertainty":0.3715781980973946
						},
						"Heat flux (W\/cm^2)":{
							"Value":2.295854464285714e1,
							"Uncertainty":0.613770284447719
						}
					},
					{
						"Superheat (K)":{
							"Value":6.028024720000002,
							"Uncertainty":0.3231681744405938
						},
						"Heat flux (W\/cm^2)":{
							"Value":2.0952924500000005e1,
							"Uncertainty":0.5529643078383938
						}
					},
					{
						"Superheat (K)":{
							"Value":5.804381301886794,
							"Uncertainty":0.31442839640538284
						},
						"Heat flux (W\/cm^2)":{
							"Value":1.902002643396227e1,
							"Uncertainty":0.5971992990446355
						}
					},
					{
						"Superheat (K)":{
							"Value":5.578281781818182,
							"Uncertainty":0.3477095337251995
						},
						"Heat flux (W\/cm^2)":{
							"Value":1.7002364636363637e1,
							"Uncertainty":0.6097725637218678
						}
					},
					{
						"Superheat (K)":{
							"Value":5.325605692307691,
							"Uncertainty":0.3424328906099292
						},
						"Heat flux (W\/cm^2)":{
							"Value":1.4962808461538465e1,
							"Uncertainty":0.6019915746353103
						}
					},
					{
						"Superheat (K)":{
							"Value":5.131769300000001,
							"Uncertainty":0.3200084202329206
						},
						"Heat flux (W\/cm^2)":{
							"Value":1.3009861740000003e1,
							"Uncertainty":0.5511111013298242
						}
					},
					{
						"Superheat (K)":{
							"Value":4.8645616,
							"Uncertainty":0.35585295868428035
						},
						"Heat flux (W\/cm^2)":{
							"Value":1.1055732109090908e1,
							"Uncertainty":0.5922545142321486
						}
					},
					{
						"Superheat (K)":{
							"Value":4.544239365384613,
							"Uncertainty":0.33252259446374954
						},
						"Heat flux (W\/cm^2)":{
							"Value":9.042912980769229,
							"Uncertainty":0.5692824053540956
						}
					},
					{
						"Superheat (K)":{
							"Value":4.194461400000002,
							"Uncertainty":0.28730741409053884
						},
						"Heat flux (W\/cm^2)":{
							"Value":7.033153563636365,
							"Uncertainty":0.5943464452850015
						}
					},
					{
						"Superheat (K)":{
							"Value":3.807984403846152,
							"Uncertainty":0.2946474202665545
						},
						"Heat flux (W\/cm^2)":{
							"Value":5.000716211538462,
							"Uncertainty":0.5779720412249191
						}
					},
					{
						"Superheat (K)":{
							"Value":3.374534384615384,
							"Uncertainty":0.2406306222123037
						},
						"Heat flux (W\/cm^2)":{
							"Value":3.0040686346153853,
							"Uncertainty":0.5904384815414572
						}
					},
					{
						"Superheat (K)":{
							"Value":3.002075185185185,
							"Uncertainty":0.14913354897387057
						},
						"Heat flux (W\/cm^2)":{
							"Value":1.4830613333333333,
							"Uncertainty":0.3023525909103985
						}
					}
				],
				"RHTC":{
					"Value":1.2747119732926986,
					"Uncertainty":3.696795816373149e-2
				}
			}
		],
		"ViscosityExperiments":[],
		"DynamicAdsorptionCalculations":[
			{
				"Concentration (mol\/m^3)":1.0e-2,
				"Gamma\/GammaMax at 20 ms":3.172910887680005e-3
			},
			{
				"Concentration (mol\/m^3)":1.584893192461114e-2,
				"Gamma\/GammaMax at 20 ms":4.507504938891933e-3
			},
			{
				"Concentration (mol\/m^3)":2.5118864315095794e-2,
				"Gamma\/GammaMax at 20 ms":7.758180980053721e-3
			},
			{
				"Concentration (mol\/m^3)":3.9810717055349734e-2,
				"Gamma\/GammaMax at 20 ms":1.2541910487968053e-2
			},
			{
				"Concentration (mol\/m^3)":6.30957344480193e-2,
				"Gamma\/GammaMax at 20 ms":1.9986804349874248e-2
			},
			{
				"Concentration (mol\/m^3)":0.1,
				"Gamma\/GammaMax at 20 ms":3.189834229528822e-2
			},
			{
				"Concentration (mol\/m^3)":0.15848931924611143,
				"Gamma\/GammaMax at 20 ms":5.0444688775598864e-2
			},
			{
				"Concentration (mol\/m^3)":0.2511886431509582,
				"Gamma\/GammaMax at 20 ms":7.966131108078947e-2
			},
			{
				"Concentration (mol\/m^3)":0.3981071705534973,
				"Gamma\/GammaMax at 20 ms":0.12548841331652363
			},
			{
				"Concentration (mol\/m^3)":0.6309573444801931,
				"Gamma\/GammaMax at 20 ms":0.19677375285790924
			},
			{
				"Concentration (mol\/m^3)":1.0,
				"Gamma\/GammaMax at 20 ms":0.30568958252054124
			},
			{
				"Concentration (mol\/m^3)":1.584893192461114,
				"Gamma\/GammaMax at 20 ms":0.46461281944275507
			},
			{
				"Concentration (mol\/m^3)":2.5118864315095824,
				"Gamma\/GammaMax at 20 ms":0.664563005146187
			},
			{
				"Concentration (mol\/m^3)":3.981071705534973,
				"Gamma\/GammaMax at 20 ms":0.825607761045298
			},
			{
				"Concentration (mol\/m^3)":6.309573444801936,
				"Gamma\/GammaMax at 20 ms":0.9049029868721207
			},
			{
				"Concentration (mol\/m^3)":1.0e1,
				"Gamma\/GammaMax at 20 ms":0.9446416978890796
			},
			{
				"Concentration (mol\/m^3)":1.5848931924611142e1,
				"Gamma\/GammaMax at 20 ms":0.9666922864187657
			},
			{
				"Concentration (mol\/m^3)":2.511886431509582e1,
				"Gamma\/GammaMax at 20 ms":0.9795910444919472
			},
			{
				"Concentration (mol\/m^3)":3.9810717055349734e1,
				"Gamma\/GammaMax at 20 ms":0.9873557554190453
			},
			{
				"Concentration (mol\/m^3)":6.3095734448019364e1,
				"Gamma\/GammaMax at 20 ms":0.9921140268175203
			},
			{
				"Concentration (mol\/m^3)":1.0e2,
				"Gamma\/GammaMax at 20 ms":0.9950597278956456
			}
		]
	},
	"TW20":{
		"Molecular weight (g\/mol)":1.22754e3,
		"CMC (mol\/m^3) @ 25°C":5.0e-2,
		"CMC (wppm) at 25°C":6.15616850551655e1,
		"GammaMax (mol\/m^2)":2.0202399999999996e-6,
		"KL (m^3\/mol)":8.6819e3,
		"D (m^2\/s)":1.73323e-10,
		"BoilingCurveExperiments":[
			{
				"Concentration (mol\/m^3)":0,
				"Mass fraction (wppm)":0.0,
				"BoilingCurvePoints":[
					{
						"Superheat (K)":{
							"Value":9.679383562499998,
							"Uncertainty":0.13180896919517268
						},
						"Heat flux (W\/cm^2)":{
							"Value":4.908234862500001e1,
							"Uncertainty":0.5653461695388786
						}
					},
					{
						"Superheat (K)":{
							"Value":9.578506826923078,
							"Uncertainty":0.16307501216668843
						},
						"Heat flux (W\/cm^2)":{
							"Value":4.709193338461539e1,
							"Uncertainty":0.5823257829136925
						}
					},
					{
						"Superheat (K)":{
							"Value":9.452925418181813,
							"Uncertainty":0.11425297310122778
						},
						"Heat flux (W\/cm^2)":{
							"Value":4.493246858181819e1,
							"Uncertainty":0.5884167107767122
						}
					},
					{
						"Superheat (K)":{
							"Value":9.367420179999998,
							"Uncertainty":0.12053208336028658
						},
						"Heat flux (W\/cm^2)":{
							"Value":4.2875492939999994e1,
							"Uncertainty":0.5657378393956854
						}
					},
					{
						"Superheat (K)":{
							"Value":9.269535081632654,
							"Uncertainty":8.116602173627323e-2
						},
						"Heat flux (W\/cm^2)":{
							"Value":4.092769375510204e1,
							"Uncertainty":0.5928964402132317
						}
					},
					{
						"Superheat (K)":{
							"Value":9.235122673076924,
							"Uncertainty":0.10519526243129486
						},
						"Heat flux (W\/cm^2)":{
							"Value":3.8938750730769215e1,
							"Uncertainty":0.6149024519528385
						}
					},
					{
						"Superheat (K)":{
							"Value":9.126370020000003,
							"Uncertainty":0.11023266122892862
						},
						"Heat flux (W\/cm^2)":{
							"Value":3.689807292e1,
							"Uncertainty":0.5992805086001332
						}
					},
					{
						"Superheat (K)":{
							"Value":9.069300045454547,
							"Uncertainty":0.11963564078677816
						},
						"Heat flux (W\/cm^2)":{
							"Value":3.494245404545455e1,
							"Uncertainty":0.5634848773514788
						}
					},
					{
						"Superheat (K)":{
							"Value":9.014531132075474,
							"Uncertainty":9.526567971832132e-2
						},
						"Heat flux (W\/cm^2)":{
							"Value":3.298685633962264e1,
							"Uncertainty":0.6301165515620271
						}
					},
					{
						"Superheat (K)":{
							"Value":8.979896352941175,
							"Uncertainty":0.1504545399648452
						},
						"Heat flux (W\/cm^2)":{
							"Value":3.095363309803922e1,
							"Uncertainty":0.5748599210232092
						}
					},
					{
						"Superheat (K)":{
							"Value":8.877975311111113,
							"Uncertainty":0.12318970187586599
						},
						"Heat flux (W\/cm^2)":{
							"Value":2.9033051288888885e1,
							"Uncertainty":0.4930412222541759
						}
					},
					{
						"Superheat (K)":{
							"Value":8.829923396226416,
							"Uncertainty":0.19296373047866758
						},
						"Heat flux (W\/cm^2)":{
							"Value":2.702292903773584e1,
							"Uncertainty":0.623529922437629
						}
					},
					{
						"Superheat (K)":{
							"Value":8.632732755102042,
							"Uncertainty":0.21177786658386602
						},
						"Heat flux (W\/cm^2)":{
							"Value":2.5007093020408163e1,
							"Uncertainty":0.5921746415390793
						}
					},
					{
						"Superheat (K)":{
							"Value":8.567474659999997,
							"Uncertainty":0.19141452149757904
						},
						"Heat flux (W\/cm^2)":{
							"Value":2.300722326000001e1,
							"Uncertainty":0.5657369801481746
						}
					},
					{
						"Superheat (K)":{
							"Value":8.41346802,
							"Uncertainty":0.19553316437690205
						},
						"Heat flux (W\/cm^2)":{
							"Value":2.108946012e1,
							"Uncertainty":0.5655560623012897
						}
					},
					{
						"Superheat (K)":{
							"Value":8.222553054545456,
							"Uncertainty":0.12523272545137087
						},
						"Heat flux (W\/cm^2)":{
							"Value":1.904277745454546e1,
							"Uncertainty":0.5893634183984987
						}
					},
					{
						"Superheat (K)":{
							"Value":8.031478442307694,
							"Uncertainty":0.16696264727429266
						},
						"Heat flux (W\/cm^2)":{
							"Value":1.7012662538461537e1,
							"Uncertainty":0.5606970718557275
						}
					},
					{
						"Superheat (K)":{
							"Value":7.844547576923076,
							"Uncertainty":0.11331353894902003
						},
						"Heat flux (W\/cm^2)":{
							"Value":1.5033518500000003e1,
							"Uncertainty":0.5879150060634347
						}
					},
					{
						"Superheat (K)":{
							"Value":7.564797854545455,
							"Uncertainty":0.11319953696156025
						},
						"Heat flux (W\/cm^2)":{
							"Value":1.2986753309090908e1,
							"Uncertainty":0.6085842672651217
						}
					},
					{
						"Superheat (K)":{
							"Value":7.128903037735849,
							"Uncertainty":0.1871854326666852
						},
						"Heat flux (W\/cm^2)":{
							"Value":1.0940022622641507e1,
							"Uncertainty":0.5840703712090834
						}
					},
					{
						"Superheat (K)":{
							"Value":6.665259235294118,
							"Uncertainty":0.1909157483392698
						},
						"Heat flux (W\/cm^2)":{
							"Value":8.960485470588237,
							"Uncertainty":0.5740393602851063
						}
					},
					{
						"Superheat (K)":{
							"Value":5.949160460000001,
							"Uncertainty":0.25141472002975773
						},
						"Heat flux (W\/cm^2)":{
							"Value":7.010971639999999,
							"Uncertainty":0.5730388883706692
						}
					},
					{
						"Superheat (K)":{
							"Value":5.166397596153846,
							"Uncertainty":0.3360278470290084
						},
						"Heat flux (W\/cm^2)":{
							"Value":5.039723653846154,
							"Uncertainty":0.5896181174616125
						}
					},
					{
						"Superheat (K)":{
							"Value":4.172780115384616,
							"Uncertainty":0.2906840477073956
						},
						"Heat flux (W\/cm^2)":{
							"Value":3.029924615384615,
							"Uncertainty":0.5853761038629531
						}
					},
					{
						"Superheat (K)":{
							"Value":3.4593165357142865,
							"Uncertainty":0.16753915219157828
						},
						"Heat flux (W\/cm^2)":{
							"Value":1.4931303571428571,
							"Uncertainty":0.3075453173802755
						}
					}
				],
				"RHTC":{
					"Value":1,
					"Uncertainty":0
				}
			},
			{
				"Concentration (mol\/m^3)":1.0e-2,
				"Mass fraction (wppm)":1.23123370110331e1,
				"BoilingCurvePoints":[
					{
						"Superheat (K)":{
							"Value":9.657097021276595,
							"Uncertainty":0.14172104231606358
						},
						"Heat flux (W\/cm^2)":{
							"Value":4.9118528127659566e1,
							"Uncertainty":0.5432616876118288
						}
					},
					{
						"Superheat (K)":{
							"Value":9.515852777777777,
							"Uncertainty":0.15262519777802055
						},
						"Heat flux (W\/cm^2)":{
							"Value":4.708280583333334e1,
							"Uncertainty":0.5959771604377341
						}
					},
					{
						"Superheat (K)":{
							"Value":9.424242886792454,
							"Uncertainty":0.11407634677868887
						},
						"Heat flux (W\/cm^2)":{
							"Value":4.495169222641509e1,
							"Uncertainty":0.5851643674313503
						}
					},
					{
						"Superheat (K)":{
							"Value":9.30574448076923,
							"Uncertainty":8.253765566032154e-2
						},
						"Heat flux (W\/cm^2)":{
							"Value":4.289225432692307e1,
							"Uncertainty":0.5878092132387694
						}
					},
					{
						"Superheat (K)":{
							"Value":9.232699653061227,
							"Uncertainty":0.10514887864367735
						},
						"Heat flux (W\/cm^2)":{
							"Value":4.093392095918367e1,
							"Uncertainty":0.5747196506009092
						}
					},
					{
						"Superheat (K)":{
							"Value":9.126748857142857,
							"Uncertainty":6.904437572315328e-2
						},
						"Heat flux (W\/cm^2)":{
							"Value":3.896704424489795e1,
							"Uncertainty":0.595794211414217
						}
					},
					{
						"Superheat (K)":{
							"Value":9.055523019607842,
							"Uncertainty":0.12399284889839339
						},
						"Heat flux (W\/cm^2)":{
							"Value":3.6979552941176465e1,
							"Uncertainty":0.6146320032136108
						}
					},
					{
						"Superheat (K)":{
							"Value":8.936923980392157,
							"Uncertainty":9.825511085180023e-2
						},
						"Heat flux (W\/cm^2)":{
							"Value":3.500348360784314e1,
							"Uncertainty":0.6027737635293721
						}
					},
					{
						"Superheat (K)":{
							"Value":8.856904442307693,
							"Uncertainty":6.852120730636689e-2
						},
						"Heat flux (W\/cm^2)":{
							"Value":3.295567473076923e1,
							"Uncertainty":0.6089862924545459
						}
					},
					{
						"Superheat (K)":{
							"Value":8.68888201923077,
							"Uncertainty":0.1302699292605501
						},
						"Heat flux (W\/cm^2)":{
							"Value":3.0904254384615392e1,
							"Uncertainty":0.5917311577676346
						}
					},
					{
						"Superheat (K)":{
							"Value":8.628388622222221,
							"Uncertainty":8.044759455166732e-2
						},
						"Heat flux (W\/cm^2)":{
							"Value":2.8973876444444446e1,
							"Uncertainty":0.5011579600168521
						}
					},
					{
						"Superheat (K)":{
							"Value":8.557023156862746,
							"Uncertainty":8.52243078700843e-2
						},
						"Heat flux (W\/cm^2)":{
							"Value":2.7045484019607837e1,
							"Uncertainty":0.5874837037027831
						}
					},
					{
						"Superheat (K)":{
							"Value":8.362239345454544,
							"Uncertainty":0.1118595363644722
						},
						"Heat flux (W\/cm^2)":{
							"Value":2.499126338181818e1,
							"Uncertainty":0.6220889826873194
						}
					},
					{
						"Superheat (K)":{
							"Value":8.192121559999999,
							"Uncertainty":9.112883795319875e-2
						},
						"Heat flux (W\/cm^2)":{
							"Value":2.2929174420000002e1,
							"Uncertainty":0.5534271181193429
						}
					},
					{
						"Superheat (K)":{
							"Value":8.091467153846153,
							"Uncertainty":0.11005175699025657
						},
						"Heat flux (W\/cm^2)":{
							"Value":2.1008673980769228e1,
							"Uncertainty":0.5697703061729792
						}
					},
					{
						"Superheat (K)":{
							"Value":7.936671647058824,
							"Uncertainty":6.986829092279923e-2
						},
						"Heat flux (W\/cm^2)":{
							"Value":1.9060170235294116e1,
							"Uncertainty":0.568475590679691
						}
					},
					{
						"Superheat (K)":{
							"Value":7.716212452830189,
							"Uncertainty":0.14926274195867423
						},
						"Heat flux (W\/cm^2)":{
							"Value":1.707225367924528e1,
							"Uncertainty":0.567359818739964
						}
					},
					{
						"Superheat (K)":{
							"Value":7.455723222222225,
							"Uncertainty":0.1170397213962662
						},
						"Heat flux (W\/cm^2)":{
							"Value":1.5041140851851846e1,
							"Uncertainty":0.59456398870323
						}
					},
					{
						"Superheat (K)":{
							"Value":7.250317074074076,
							"Uncertainty":0.13533448566991937
						},
						"Heat flux (W\/cm^2)":{
							"Value":1.300272520370371e1,
							"Uncertainty":0.6089523206831947
						}
					},
					{
						"Superheat (K)":{
							"Value":6.8750028867924495,
							"Uncertainty":0.23142937377047668
						},
						"Heat flux (W\/cm^2)":{
							"Value":1.0943893849056602e1,
							"Uncertainty":0.5869499090458886
						}
					},
					{
						"Superheat (K)":{
							"Value":6.481481078431374,
							"Uncertainty":0.24731699926797188
						},
						"Heat flux (W\/cm^2)":{
							"Value":8.973017313725489,
							"Uncertainty":0.5758238592725206
						}
					},
					{
						"Superheat (K)":{
							"Value":6.017972698113207,
							"Uncertainty":0.22003519402320537
						},
						"Heat flux (W\/cm^2)":{
							"Value":6.981902811320753,
							"Uncertainty":0.5935330502484533
						}
					},
					{
						"Superheat (K)":{
							"Value":5.378121705882354,
							"Uncertainty":0.20660795252373942
						},
						"Heat flux (W\/cm^2)":{
							"Value":5.003812784313726,
							"Uncertainty":0.5633497008196707
						}
					},
					{
						"Superheat (K)":{
							"Value":4.5555959245283,
							"Uncertainty":0.2794534052424652
						},
						"Heat flux (W\/cm^2)":{
							"Value":3.025435716981132,
							"Uncertainty":0.5812175372472056
						}
					},
					{
						"Superheat (K)":{
							"Value":3.7458126538461545,
							"Uncertainty":0.15255818297710327
						},
						"Heat flux (W\/cm^2)":{
							"Value":1.5256443461538463,
							"Uncertainty":0.28544929023683946
						}
					}
				],
				"RHTC":{
					"Value":1.0259487298608319,
					"Uncertainty":1.199845120894956e-2
				}
			},
			{
				"Concentration (mol\/m^3)":3.0e-2,
				"Mass fraction (wppm)":3.6937011033099296e1,
				"BoilingCurvePoints":[
					{
						"Superheat (K)":{
							"Value":9.314989152173917,
							"Uncertainty":9.191599635826077e-2
						},
						"Heat flux (W\/cm^2)":{
							"Value":4.910061167391306e1,
							"Uncertainty":0.5414512734778655
						}
					},
					{
						"Superheat (K)":{
							"Value":9.227942963636364,
							"Uncertainty":9.838873133062748e-2
						},
						"Heat flux (W\/cm^2)":{
							"Value":4.705937154545455e1,
							"Uncertainty":0.5998025177192299
						}
					},
					{
						"Superheat (K)":{
							"Value":9.131980462962966,
							"Uncertainty":0.12672285947595602
						},
						"Heat flux (W\/cm^2)":{
							"Value":4.491779700000001e1,
							"Uncertainty":0.5826522637735909
						}
					},
					{
						"Superheat (K)":{
							"Value":8.994445058823528,
							"Uncertainty":0.12836301409914178
						},
						"Heat flux (W\/cm^2)":{
							"Value":4.285081637254902e1,
							"Uncertainty":0.5863601446676256
						}
					},
					{
						"Superheat (K)":{
							"Value":8.933388276595744,
							"Uncertainty":7.605213772163422e-2
						},
						"Heat flux (W\/cm^2)":{
							"Value":4.090578399999999e1,
							"Uncertainty":0.5715577847256758
						}
					},
					{
						"Superheat (K)":{
							"Value":8.805603673469387,
							"Uncertainty":9.397409032932613e-2
						},
						"Heat flux (W\/cm^2)":{
							"Value":3.89970530612245e1,
							"Uncertainty":0.5987204914184846
						}
					},
					{
						"Superheat (K)":{
							"Value":8.689408117647057,
							"Uncertainty":0.14820269033005373
						},
						"Heat flux (W\/cm^2)":{
							"Value":3.699584950980393e1,
							"Uncertainty":0.6088910396952273
						}
					},
					{
						"Superheat (K)":{
							"Value":8.574360640000002,
							"Uncertainty":0.11167021591526433
						},
						"Heat flux (W\/cm^2)":{
							"Value":3.499586041999999e1,
							"Uncertainty":0.6106730915306784
						}
					},
					{
						"Superheat (K)":{
							"Value":8.583292480769233,
							"Uncertainty":9.734359209410676e-2
						},
						"Heat flux (W\/cm^2)":{
							"Value":3.295671765384615e1,
							"Uncertainty":0.6099023598704021
						}
					},
					{
						"Superheat (K)":{
							"Value":8.49006601923077,
							"Uncertainty":9.371005450909604e-2
						},
						"Heat flux (W\/cm^2)":{
							"Value":3.0928369596153857e1,
							"Uncertainty":0.5948365290779479
						}
					},
					{
						"Superheat (K)":{
							"Value":8.376872574468084,
							"Uncertainty":8.653500859937083e-2
						},
						"Heat flux (W\/cm^2)":{
							"Value":2.8983698489361704e1,
							"Uncertainty":0.5119178163626622
						}
					},
					{
						"Superheat (K)":{
							"Value":8.295010942307695,
							"Uncertainty":9.754413004226684e-2
						},
						"Heat flux (W\/cm^2)":{
							"Value":2.701873553846153e1,
							"Uncertainty":0.5893430266717392
						}
					},
					{
						"Superheat (K)":{
							"Value":8.112504722222221,
							"Uncertainty":6.789916697586046e-2
						},
						"Heat flux (W\/cm^2)":{
							"Value":2.4966683407407398e1,
							"Uncertainty":0.6048279963758455
						}
					},
					{
						"Superheat (K)":{
							"Value":7.920503166666667,
							"Uncertainty":0.14559922162293956
						},
						"Heat flux (W\/cm^2)":{
							"Value":2.296483802083333e1,
							"Uncertainty":0.530878301790312
						}
					},
					{
						"Superheat (K)":{
							"Value":7.695321529411765,
							"Uncertainty":0.11424378378998987
						},
						"Heat flux (W\/cm^2)":{
							"Value":2.1085883784313726e1,
							"Uncertainty":0.5594331282395174
						}
					},
					{
						"Superheat (K)":{
							"Value":7.520491581818184,
							"Uncertainty":0.14429886614036866
						},
						"Heat flux (W\/cm^2)":{
							"Value":1.9063376818181823e1,
							"Uncertainty":0.5851224148523394
						}
					},
					{
						"Superheat (K)":{
							"Value":7.395281745098039,
							"Uncertainty":0.13171013125433573
						},
						"Heat flux (W\/cm^2)":{
							"Value":1.7023866215686276e1,
							"Uncertainty":0.5658767056202726
						}
					},
					{
						"Superheat (K)":{
							"Value":7.166575811320756,
							"Uncertainty":0.1484107699143814
						},
						"Heat flux (W\/cm^2)":{
							"Value":1.5034748415094342e1,
							"Uncertainty":0.5749239494824322
						}
					},
					{
						"Superheat (K)":{
							"Value":6.877442814814814,
							"Uncertainty":0.1426872295523438
						},
						"Heat flux (W\/cm^2)":{
							"Value":1.300677127777778e1,
							"Uncertainty":0.5964464750594525
						}
					},
					{
						"Superheat (K)":{
							"Value":6.50415848076923,
							"Uncertainty":0.16546831141297885
						},
						"Heat flux (W\/cm^2)":{
							"Value":1.0992130365384615e1,
							"Uncertainty":0.5757514778477293
						}
					},
					{
						"Superheat (K)":{
							"Value":6.056625036363636,
							"Uncertainty":0.16318490452493958
						},
						"Heat flux (W\/cm^2)":{
							"Value":8.973031981818183,
							"Uncertainty":0.6042007333748628
						}
					},
					{
						"Superheat (K)":{
							"Value":5.620621058823531,
							"Uncertainty":0.14472794583347237
						},
						"Heat flux (W\/cm^2)":{
							"Value":6.947447294117646,
							"Uncertainty":0.5653406052053326
						}
					},
					{
						"Superheat (K)":{
							"Value":5.218361788461541,
							"Uncertainty":0.1686151963707617
						},
						"Heat flux (W\/cm^2)":{
							"Value":5.0006052115384625,
							"Uncertainty":0.5832596661692425
						}
					},
					{
						"Superheat (K)":{
							"Value":4.535026207547167,
							"Uncertainty":0.2509864874835326
						},
						"Heat flux (W\/cm^2)":{
							"Value":3.0191875471698117,
							"Uncertainty":0.577456955757995
						}
					},
					{
						"Superheat (K)":{
							"Value":3.8457178148148152,
							"Uncertainty":0.19645550975143367
						},
						"Heat flux (W\/cm^2)":{
							"Value":1.529127814814815,
							"Uncertainty":0.29231962632444713
						}
					}
				],
				"RHTC":{
					"Value":1.062864484028322,
					"Uncertainty":1.4613633082741363e-2
				}
			},
			{
				"Concentration (mol\/m^3)":6.0e-2,
				"Mass fraction (wppm)":7.387402206619859e1,
				"BoilingCurvePoints":[
					{
						"Superheat (K)":{
							"Value":8.531192117647057,
							"Uncertainty":0.1313466493169338
						},
						"Heat flux (W\/cm^2)":{
							"Value":4.911969001960785e1,
							"Uncertainty":0.5705943273775334
						}
					},
					{
						"Superheat (K)":{
							"Value":8.378249035714287,
							"Uncertainty":0.10762884256115109
						},
						"Heat flux (W\/cm^2)":{
							"Value":4.6984927750000004e1,
							"Uncertainty":0.6099990241301955
						}
					},
					{
						"Superheat (K)":{
							"Value":8.29486751020408,
							"Uncertainty":0.13144840364396587
						},
						"Heat flux (W\/cm^2)":{
							"Value":4.488186236734696e1,
							"Uncertainty":0.5572013671065086
						}
					},
					{
						"Superheat (K)":{
							"Value":8.224625775510205,
							"Uncertainty":8.82441957440311e-2
						},
						"Heat flux (W\/cm^2)":{
							"Value":4.2953145285714285e1,
							"Uncertainty":0.5813188634691661
						}
					},
					{
						"Superheat (K)":{
							"Value":8.168172058823528,
							"Uncertainty":7.541616026115731e-2
						},
						"Heat flux (W\/cm^2)":{
							"Value":4.1007843764705875e1,
							"Uncertainty":0.5900692639838676
						}
					},
					{
						"Superheat (K)":{
							"Value":8.170106235294119,
							"Uncertainty":8.274801652307719e-2
						},
						"Heat flux (W\/cm^2)":{
							"Value":3.902934639215687e1,
							"Uncertainty":0.6048961685140704
						}
					},
					{
						"Superheat (K)":{
							"Value":8.183738254901963,
							"Uncertainty":6.839654540920835e-2
						},
						"Heat flux (W\/cm^2)":{
							"Value":3.699514474509804e1,
							"Uncertainty":0.6062918519304328
						}
					},
					{
						"Superheat (K)":{
							"Value":8.168738882352944,
							"Uncertainty":9.312220790136976e-2
						},
						"Heat flux (W\/cm^2)":{
							"Value":3.500145282352941e1,
							"Uncertainty":0.6046967644302623
						}
					},
					{
						"Superheat (K)":{
							"Value":8.102601886792451,
							"Uncertainty":8.02380600716635e-2
						},
						"Heat flux (W\/cm^2)":{
							"Value":3.296708018867925e1,
							"Uncertainty":0.6150450893978627
						}
					},
					{
						"Superheat (K)":{
							"Value":7.995223807692307,
							"Uncertainty":0.13215876439003044
						},
						"Heat flux (W\/cm^2)":{
							"Value":3.089665082692307e1,
							"Uncertainty":0.5890203941980983
						}
					},
					{
						"Superheat (K)":{
							"Value":7.915089326086957,
							"Uncertainty":0.10458391291973385
						},
						"Heat flux (W\/cm^2)":{
							"Value":2.9003214608695654e1,
							"Uncertainty":0.510669761514446
						}
					},
					{
						"Superheat (K)":{
							"Value":7.812464923076926,
							"Uncertainty":0.1453417549279048
						},
						"Heat flux (W\/cm^2)":{
							"Value":2.7055829269230777e1,
							"Uncertainty":0.5862977762218368
						}
					},
					{
						"Superheat (K)":{
							"Value":7.635393222222224,
							"Uncertainty":0.16752995885666425
						},
						"Heat flux (W\/cm^2)":{
							"Value":2.5009023740740737e1,
							"Uncertainty":0.612008953139135
						}
					},
					{
						"Superheat (K)":{
							"Value":7.505443708333334,
							"Uncertainty":0.11448699176278376
						},
						"Heat flux (W\/cm^2)":{
							"Value":2.2989498395833333e1,
							"Uncertainty":0.5433972476982872
						}
					},
					{
						"Superheat (K)":{
							"Value":7.3836807735849055,
							"Uncertainty":0.1078709074616589
						},
						"Heat flux (W\/cm^2)":{
							"Value":2.10533418490566e1,
							"Uncertainty":0.5904645467043593
						}
					},
					{
						"Superheat (K)":{
							"Value":7.1956812037037015,
							"Uncertainty":0.13712747504536188
						},
						"Heat flux (W\/cm^2)":{
							"Value":1.900668164814815e1,
							"Uncertainty":0.5915447973993133
						}
					},
					{
						"Superheat (K)":{
							"Value":7.022442423076921,
							"Uncertainty":0.1563606347954028
						},
						"Heat flux (W\/cm^2)":{
							"Value":1.6965394865384617e1,
							"Uncertainty":0.5649917691479605
						}
					},
					{
						"Superheat (K)":{
							"Value":6.7733175800000005,
							"Uncertainty":0.11379767711611755
						},
						"Heat flux (W\/cm^2)":{
							"Value":1.50285762e1,
							"Uncertainty":0.5765040685477972
						}
					},
					{
						"Superheat (K)":{
							"Value":6.585370631578948,
							"Uncertainty":0.11946597462825881
						},
						"Heat flux (W\/cm^2)":{
							"Value":1.2958344824561403e1,
							"Uncertainty":0.6162620196680352
						}
					},
					{
						"Superheat (K)":{
							"Value":6.308524346938775,
							"Uncertainty":0.11669036507544094
						},
						"Heat flux (W\/cm^2)":{
							"Value":1.0929951163265304e1,
							"Uncertainty":0.5548273019309832
						}
					},
					{
						"Superheat (K)":{
							"Value":6.064967627450983,
							"Uncertainty":0.12230742124007986
						},
						"Heat flux (W\/cm^2)":{
							"Value":9.021063470588237,
							"Uncertainty":0.5762991199044244
						}
					},
					{
						"Superheat (K)":{
							"Value":5.6381274901960765,
							"Uncertainty":0.14844224008042564
						},
						"Heat flux (W\/cm^2)":{
							"Value":7.075029509803922,
							"Uncertainty":0.5580970902678986
						}
					},
					{
						"Superheat (K)":{
							"Value":5.0385415178571415,
							"Uncertainty":0.1770563547686532
						},
						"Heat flux (W\/cm^2)":{
							"Value":5.031834714285715,
							"Uncertainty":0.618379067683443
						}
					},
					{
						"Superheat (K)":{
							"Value":4.394628057692307,
							"Uncertainty":0.22666343845666126
						},
						"Heat flux (W\/cm^2)":{
							"Value":2.990230192307692,
							"Uncertainty":0.5581942174978884
						}
					},
					{
						"Superheat (K)":{
							"Value":3.724030961538463,
							"Uncertainty":0.18182063166791293
						},
						"Heat flux (W\/cm^2)":{
							"Value":1.517391192307692,
							"Uncertainty":0.2850957555336128
						}
					}
				],
				"RHTC":{
					"Value":1.1261209872820392,
					"Uncertainty":1.0219274323077617e-2
				}
			},
			{
				"Concentration (mol\/m^3)":0.1,
				"Mass fraction (wppm)":1.23123370110331e2,
				"BoilingCurvePoints":[
					{
						"Superheat (K)":{
							"Value":8.873458895833338,
							"Uncertainty":0.14697171355266245
						},
						"Heat flux (W\/cm^2)":{
							"Value":4.908535427083333e1,
							"Uncertainty":0.5541112157009309
						}
					},
					{
						"Superheat (K)":{
							"Value":8.763901603773585,
							"Uncertainty":0.19662192937700576
						},
						"Heat flux (W\/cm^2)":{
							"Value":4.705898864150945e1,
							"Uncertainty":0.5981076637502741
						}
					},
					{
						"Superheat (K)":{
							"Value":8.616857574074073,
							"Uncertainty":0.17045531029874478
						},
						"Heat flux (W\/cm^2)":{
							"Value":4.493655155555555e1,
							"Uncertainty":0.5907540498601562
						}
					},
					{
						"Superheat (K)":{
							"Value":8.390112102040819,
							"Uncertainty":0.1543388516740099
						},
						"Heat flux (W\/cm^2)":{
							"Value":4.2887498530612255e1,
							"Uncertainty":0.5439210417027112
						}
					},
					{
						"Superheat (K)":{
							"Value":8.270481354166664,
							"Uncertainty":0.1607837513096774
						},
						"Heat flux (W\/cm^2)":{
							"Value":4.097852137500001e1,
							"Uncertainty":0.5652592420517514
						}
					},
					{
						"Superheat (K)":{
							"Value":8.163898923076927,
							"Uncertainty":0.10129303419710885
						},
						"Heat flux (W\/cm^2)":{
							"Value":3.9017219442307685e1,
							"Uncertainty":0.6085835792813651
						}
					},
					{
						"Superheat (K)":{
							"Value":8.115515235294119,
							"Uncertainty":9.680277875651808e-2
						},
						"Heat flux (W\/cm^2)":{
							"Value":3.699984260784314e1,
							"Uncertainty":0.609954709554933
						}
					},
					{
						"Superheat (K)":{
							"Value":8.08459907843137,
							"Uncertainty":6.898370218561482e-2
						},
						"Heat flux (W\/cm^2)":{
							"Value":3.498124854901961e1,
							"Uncertainty":0.6141834740660582
						}
					},
					{
						"Superheat (K)":{
							"Value":8.032329442307692,
							"Uncertainty":8.031189136536959e-2
						},
						"Heat flux (W\/cm^2)":{
							"Value":3.297346511538461e1,
							"Uncertainty":0.6004155431900332
						}
					},
					{
						"Superheat (K)":{
							"Value":7.9489036199999985,
							"Uncertainty":0.10623385727932719
						},
						"Heat flux (W\/cm^2)":{
							"Value":3.0937436320000003e1,
							"Uncertainty":0.5674818825911192
						}
					},
					{
						"Superheat (K)":{
							"Value":7.868913375000003,
							"Uncertainty":8.841664950618137e-2
						},
						"Heat flux (W\/cm^2)":{
							"Value":2.8985939458333323e1,
							"Uncertainty":0.5375203536261894
						}
					},
					{
						"Superheat (K)":{
							"Value":7.781380137254905,
							"Uncertainty":0.1108041801251237
						},
						"Heat flux (W\/cm^2)":{
							"Value":2.701698043137255e1,
							"Uncertainty":0.5822330948386307
						}
					},
					{
						"Superheat (K)":{
							"Value":7.723134980392156,
							"Uncertainty":6.459200881827082e-2
						},
						"Heat flux (W\/cm^2)":{
							"Value":2.5032484450980384e1,
							"Uncertainty":0.6030131168382098
						}
					},
					{
						"Superheat (K)":{
							"Value":7.5888322884615365,
							"Uncertainty":9.589032023677566e-2
						},
						"Heat flux (W\/cm^2)":{
							"Value":2.3019264711538458e1,
							"Uncertainty":0.5717927370288937
						}
					},
					{
						"Superheat (K)":{
							"Value":7.4744975660377335,
							"Uncertainty":0.10400585105961568
						},
						"Heat flux (W\/cm^2)":{
							"Value":2.101313949056604e1,
							"Uncertainty":0.593475065065164
						}
					},
					{
						"Superheat (K)":{
							"Value":7.3937460377358475,
							"Uncertainty":0.10824843094225449
						},
						"Heat flux (W\/cm^2)":{
							"Value":1.898458150943396e1,
							"Uncertainty":0.5813770082462918
						}
					},
					{
						"Superheat (K)":{
							"Value":7.253119960784312,
							"Uncertainty":0.13381724092223113
						},
						"Heat flux (W\/cm^2)":{
							"Value":1.6980315588235293e1,
							"Uncertainty":0.5596953860512403
						}
					},
					{
						"Superheat (K)":{
							"Value":7.028257450980394,
							"Uncertainty":8.718832595188843e-2
						},
						"Heat flux (W\/cm^2)":{
							"Value":1.50351802745098e1,
							"Uncertainty":0.5687404439055512
						}
					},
					{
						"Superheat (K)":{
							"Value":6.854829254545455,
							"Uncertainty":0.10463690013729172
						},
						"Heat flux (W\/cm^2)":{
							"Value":1.3030796945454544e1,
							"Uncertainty":0.5967324047837963
						}
					},
					{
						"Superheat (K)":{
							"Value":6.585428673076923,
							"Uncertainty":9.665015516429949e-2
						},
						"Heat flux (W\/cm^2)":{
							"Value":1.0993898384615388e1,
							"Uncertainty":0.5759087404298158
						}
					},
					{
						"Superheat (K)":{
							"Value":6.2828800000000005,
							"Uncertainty":0.1683256907833133
						},
						"Heat flux (W\/cm^2)":{
							"Value":9.009611156862746,
							"Uncertainty":0.5846243762456156
						}
					},
					{
						"Superheat (K)":{
							"Value":5.907892392156861,
							"Uncertainty":0.20189239655005134
						},
						"Heat flux (W\/cm^2)":{
							"Value":7.033443627450984,
							"Uncertainty":0.5651036695276703
						}
					},
					{
						"Superheat (K)":{
							"Value":5.259439113207548,
							"Uncertainty":0.24516666401651535
						},
						"Heat flux (W\/cm^2)":{
							"Value":5.044663452830187,
							"Uncertainty":0.5908775238231422
						}
					},
					{
						"Superheat (K)":{
							"Value":4.454492629629629,
							"Uncertainty":0.2689044273014368
						},
						"Heat flux (W\/cm^2)":{
							"Value":3.0185055740740743,
							"Uncertainty":0.5919555770798894
						}
					},
					{
						"Superheat (K)":{
							"Value":3.670283749999999,
							"Uncertainty":0.15118223064863734
						},
						"Heat flux (W\/cm^2)":{
							"Value":1.491062892857143,
							"Uncertainty":0.3054560488489228
						}
					}
				],
				"RHTC":{
					"Value":1.1259681724826556,
					"Uncertainty":4.232770976588618e-3
				}
			},
			{
				"Concentration (mol\/m^3)":0.3,
				"Mass fraction (wppm)":3.69370110330993e2,
				"BoilingCurvePoints":[
					{
						"Superheat (K)":{
							"Value":6.876309632653062,
							"Uncertainty":0.29079099817958537
						},
						"Heat flux (W\/cm^2)":{
							"Value":4.91061432244898e1,
							"Uncertainty":0.5433156509882656
						}
					},
					{
						"Superheat (K)":{
							"Value":6.91691109090909,
							"Uncertainty":0.31425759046121865
						},
						"Heat flux (W\/cm^2)":{
							"Value":4.70631025818182e1,
							"Uncertainty":0.5902635971947802
						}
					},
					{
						"Superheat (K)":{
							"Value":6.994234145454547,
							"Uncertainty":0.2751884625677878
						},
						"Heat flux (W\/cm^2)":{
							"Value":4.4889752490909096e1,
							"Uncertainty":0.5894047350598387
						}
					},
					{
						"Superheat (K)":{
							"Value":6.965271468085108,
							"Uncertainty":0.2618019917132726
						},
						"Heat flux (W\/cm^2)":{
							"Value":4.288766108510639e1,
							"Uncertainty":0.544470594612938
						}
					},
					{
						"Superheat (K)":{
							"Value":7.004260380000002,
							"Uncertainty":0.252515076660488
						},
						"Heat flux (W\/cm^2)":{
							"Value":4.098042194000001e1,
							"Uncertainty":0.5974178581744704
						}
					},
					{
						"Superheat (K)":{
							"Value":7.042458159999999,
							"Uncertainty":0.24949013495063957
						},
						"Heat flux (W\/cm^2)":{
							"Value":3.8996112980000014e1,
							"Uncertainty":0.6024850823431733
						}
					},
					{
						"Superheat (K)":{
							"Value":7.067220346153849,
							"Uncertainty":0.2480114137258001
						},
						"Heat flux (W\/cm^2)":{
							"Value":3.6994792884615386e1,
							"Uncertainty":0.6214858191305878
						}
					},
					{
						"Superheat (K)":{
							"Value":7.011790019607845,
							"Uncertainty":0.24006318375848507
						},
						"Heat flux (W\/cm^2)":{
							"Value":3.494191578431372e1,
							"Uncertainty":0.5999123483150285
						}
					},
					{
						"Superheat (K)":{
							"Value":7.0365739183673455,
							"Uncertainty":0.24809468948726987
						},
						"Heat flux (W\/cm^2)":{
							"Value":3.296152491836734e1,
							"Uncertainty":0.5895571159956934
						}
					},
					{
						"Superheat (K)":{
							"Value":6.967489648148147,
							"Uncertainty":0.20349671019585114
						},
						"Heat flux (W\/cm^2)":{
							"Value":3.0929944055555566e1,
							"Uncertainty":0.6193626169040575
						}
					},
					{
						"Superheat (K)":{
							"Value":6.9662254042553196,
							"Uncertainty":0.21251830404437713
						},
						"Heat flux (W\/cm^2)":{
							"Value":2.8947167446808514e1,
							"Uncertainty":0.5059555066044242
						}
					},
					{
						"Superheat (K)":{
							"Value":6.8949391960784325,
							"Uncertainty":0.2384659803851293
						},
						"Heat flux (W\/cm^2)":{
							"Value":2.7007260490196074e1,
							"Uncertainty":0.5729333226054625
						}
					},
					{
						"Superheat (K)":{
							"Value":6.862386462962964,
							"Uncertainty":0.23040285232639776
						},
						"Heat flux (W\/cm^2)":{
							"Value":2.498280287037037e1,
							"Uncertainty":0.6076420452732748
						}
					},
					{
						"Superheat (K)":{
							"Value":6.750246380000002,
							"Uncertainty":0.1829564072480037
						},
						"Heat flux (W\/cm^2)":{
							"Value":2.2951205880000003e1,
							"Uncertainty":0.554520661225628
						}
					},
					{
						"Superheat (K)":{
							"Value":6.661604244897958,
							"Uncertainty":0.2055562880898369
						},
						"Heat flux (W\/cm^2)":{
							"Value":2.1060198306122448e1,
							"Uncertainty":0.542871190121799
						}
					},
					{
						"Superheat (K)":{
							"Value":6.5356701964285735,
							"Uncertainty":0.20663627902497803
						},
						"Heat flux (W\/cm^2)":{
							"Value":1.905696144642857e1,
							"Uncertainty":0.5922459830007649
						}
					},
					{
						"Superheat (K)":{
							"Value":6.429598576923074,
							"Uncertainty":0.2014640200339728
						},
						"Heat flux (W\/cm^2)":{
							"Value":1.703512267307693e1,
							"Uncertainty":0.5633265332553048
						}
					},
					{
						"Superheat (K)":{
							"Value":6.306069962962961,
							"Uncertainty":0.18010821902169932
						},
						"Heat flux (W\/cm^2)":{
							"Value":1.503800161111111e1,
							"Uncertainty":0.5916311457056959
						}
					},
					{
						"Superheat (K)":{
							"Value":6.182069500000001,
							"Uncertainty":0.14255010529779305
						},
						"Heat flux (W\/cm^2)":{
							"Value":1.3014134230769226e1,
							"Uncertainty":0.5937099875736391
						}
					},
					{
						"Superheat (K)":{
							"Value":5.969499346153845,
							"Uncertainty":0.12378607569162497
						},
						"Heat flux (W\/cm^2)":{
							"Value":1.1006244557692307e1,
							"Uncertainty":0.5738188274048278
						}
					},
					{
						"Superheat (K)":{
							"Value":5.7393954259259266,
							"Uncertainty":0.15342606083105984
						},
						"Heat flux (W\/cm^2)":{
							"Value":8.9854295,
							"Uncertainty":0.600892225976011
						}
					},
					{
						"Superheat (K)":{
							"Value":5.429163843137254,
							"Uncertainty":0.13350063804647194
						},
						"Heat flux (W\/cm^2)":{
							"Value":6.967537568627453,
							"Uncertainty":0.5558722927783415
						}
					},
					{
						"Superheat (K)":{
							"Value":4.959421962264151,
							"Uncertainty":0.26506996718877773
						},
						"Heat flux (W\/cm^2)":{
							"Value":4.988337207547171,
							"Uncertainty":0.5969241968944233
						}
					},
					{
						"Superheat (K)":{
							"Value":4.264054792452829,
							"Uncertainty":0.2571923636025677
						},
						"Heat flux (W\/cm^2)":{
							"Value":2.975614698113207,
							"Uncertainty":0.5814188138555341
						}
					},
					{
						"Superheat (K)":{
							"Value":3.5896468799999997,
							"Uncertainty":0.15369041512385803
						},
						"Heat flux (W\/cm^2)":{
							"Value":1.5063516799999999,
							"Uncertainty":0.2806689222252083
						}
					}
				],
				"RHTC":{
					"Value":1.281515350199748,
					"Uncertainty":1.6494449783160062e-2
				}
			},
			{
				"Concentration (mol\/m^3)":1,
				"Mass fraction (wppm)":1.2312337011033098e3,
				"BoilingCurvePoints":[
					{
						"Superheat (K)":{
							"Value":6.178214529411766,
							"Uncertainty":0.21480097659278566
						},
						"Heat flux (W\/cm^2)":{
							"Value":4.906583109803922e1,
							"Uncertainty":0.5868507195782331
						}
					},
					{
						"Superheat (K)":{
							"Value":6.234011185185186,
							"Uncertainty":0.21563983240658993
						},
						"Heat flux (W\/cm^2)":{
							"Value":4.695189872222223e1,
							"Uncertainty":0.5924898467830775
						}
					},
					{
						"Superheat (K)":{
							"Value":6.218741040816326,
							"Uncertainty":0.2162002508732707
						},
						"Heat flux (W\/cm^2)":{
							"Value":4.4901358040816326e1,
							"Uncertainty":0.558688820436481
						}
					},
					{
						"Superheat (K)":{
							"Value":6.24646588,
							"Uncertainty":0.17577136346119077
						},
						"Heat flux (W\/cm^2)":{
							"Value":4.297049760000001e1,
							"Uncertainty":0.6028785932234635
						}
					},
					{
						"Superheat (K)":{
							"Value":6.274515428571427,
							"Uncertainty":0.18356271053909165
						},
						"Heat flux (W\/cm^2)":{
							"Value":4.100381240816326e1,
							"Uncertainty":0.5790949504134991
						}
					},
					{
						"Superheat (K)":{
							"Value":6.250094666666669,
							"Uncertainty":0.17395412991770728
						},
						"Heat flux (W\/cm^2)":{
							"Value":3.9028027156862755e1,
							"Uncertainty":0.6060800928005596
						}
					},
					{
						"Superheat (K)":{
							"Value":6.249736693877551,
							"Uncertainty":0.19747823691350644
						},
						"Heat flux (W\/cm^2)":{
							"Value":3.702705485714286e1,
							"Uncertainty":0.5882714676674933
						}
					},
					{
						"Superheat (K)":{
							"Value":6.279036204081631,
							"Uncertainty":0.16695812885520833
						},
						"Heat flux (W\/cm^2)":{
							"Value":3.506573812244898e1,
							"Uncertainty":0.5633273159095518
						}
					},
					{
						"Superheat (K)":{
							"Value":6.286459981132074,
							"Uncertainty":0.15823655893356078
						},
						"Heat flux (W\/cm^2)":{
							"Value":3.306020081132075e1,
							"Uncertainty":0.6162911137550071
						}
					},
					{
						"Superheat (K)":{
							"Value":6.296170173076923,
							"Uncertainty":0.14341744309036217
						},
						"Heat flux (W\/cm^2)":{
							"Value":3.100403532692308e1,
							"Uncertainty":0.605473275342123
						}
					},
					{
						"Superheat (K)":{
							"Value":6.292874140000004,
							"Uncertainty":0.12484069975103072
						},
						"Heat flux (W\/cm^2)":{
							"Value":2.8985194620000012e1,
							"Uncertainty":0.5590681745197563
						}
					},
					{
						"Superheat (K)":{
							"Value":6.250341679999999,
							"Uncertainty":0.1410483919824471
						},
						"Heat flux (W\/cm^2)":{
							"Value":2.6992001300000005e1,
							"Uncertainty":0.578352144806056
						}
					},
					{
						"Superheat (K)":{
							"Value":6.221895444444444,
							"Uncertainty":0.12758352837209916
						},
						"Heat flux (W\/cm^2)":{
							"Value":2.4991390666666664e1,
							"Uncertainty":0.6132085815535719
						}
					},
					{
						"Superheat (K)":{
							"Value":6.190139408163265,
							"Uncertainty":0.18560824425081854
						},
						"Heat flux (W\/cm^2)":{
							"Value":2.2992303693877556e1,
							"Uncertainty":0.5497099231542943
						}
					},
					{
						"Superheat (K)":{
							"Value":6.149969115384617,
							"Uncertainty":0.16304002461908024
						},
						"Heat flux (W\/cm^2)":{
							"Value":2.103613490384615e1,
							"Uncertainty":0.583235948033554
						}
					},
					{
						"Superheat (K)":{
							"Value":6.072044641509433,
							"Uncertainty":0.134880675299588
						},
						"Heat flux (W\/cm^2)":{
							"Value":1.9020072735849055e1,
							"Uncertainty":0.5761126619121189
						}
					},
					{
						"Superheat (K)":{
							"Value":6.060999754716982,
							"Uncertainty":0.14965976808490478
						},
						"Heat flux (W\/cm^2)":{
							"Value":1.7030002037735848e1,
							"Uncertainty":0.5768117651199952
						}
					},
					{
						"Superheat (K)":{
							"Value":5.9892750943396225,
							"Uncertainty":0.12841507032370003
						},
						"Heat flux (W\/cm^2)":{
							"Value":1.5039955641509437e1,
							"Uncertainty":0.578283042554858
						}
					},
					{
						"Superheat (K)":{
							"Value":5.948386528301885,
							"Uncertainty":0.1187574049849264
						},
						"Heat flux (W\/cm^2)":{
							"Value":1.3032986584905657e1,
							"Uncertainty":0.5752254891906583
						}
					},
					{
						"Superheat (K)":{
							"Value":5.800262740740738,
							"Uncertainty":0.13146925527130582
						},
						"Heat flux (W\/cm^2)":{
							"Value":1.1002820499999997e1,
							"Uncertainty":0.5812721883230586
						}
					},
					{
						"Superheat (K)":{
							"Value":5.710680188679245,
							"Uncertainty":0.12809135904217409
						},
						"Heat flux (W\/cm^2)":{
							"Value":8.983291358490565,
							"Uncertainty":0.5802496696625544
						}
					},
					{
						"Superheat (K)":{
							"Value":5.458615388888887,
							"Uncertainty":0.24550106056961846
						},
						"Heat flux (W\/cm^2)":{
							"Value":6.944554462962965,
							"Uncertainty":0.5888717235739633
						}
					},
					{
						"Superheat (K)":{
							"Value":4.90828592156863,
							"Uncertainty":0.1755523764594306
						},
						"Heat flux (W\/cm^2)":{
							"Value":4.940635549019608,
							"Uncertainty":0.5670940162180276
						}
					},
					{
						"Superheat (K)":{
							"Value":4.1042025094339625,
							"Uncertainty":0.30159912959057605
						},
						"Heat flux (W\/cm^2)":{
							"Value":2.9730610000000004,
							"Uncertainty":0.5771185796474653
						}
					},
					{
						"Superheat (K)":{
							"Value":3.524470041666667,
							"Uncertainty":0.12469251911366368
						},
						"Heat flux (W\/cm^2)":{
							"Value":1.523455875,
							"Uncertainty":0.26126122861300144
						}
					}
				],
				"RHTC":{
					"Value":1.4202840503077792,
					"Uncertainty":3.58404780771971e-2
				}
			},
			{
				"Concentration (mol\/m^3)":3,
				"Mass fraction (wppm)":3.6937011033099297e3,
				"BoilingCurvePoints":[
					{
						"Superheat (K)":{
							"Value":6.965330199999999,
							"Uncertainty":9.034897738192255e-2
						},
						"Heat flux (W\/cm^2)":{
							"Value":4.908130634e1,
							"Uncertainty":0.577208680912934
						}
					},
					{
						"Superheat (K)":{
							"Value":6.964562788461543,
							"Uncertainty":7.29378687009757e-2
						},
						"Heat flux (W\/cm^2)":{
							"Value":4.706590640384616e1,
							"Uncertainty":0.5884613510203669
						}
					},
					{
						"Superheat (K)":{
							"Value":6.971484462962964,
							"Uncertainty":7.306772487032233e-2
						},
						"Heat flux (W\/cm^2)":{
							"Value":4.495004496296297e1,
							"Uncertainty":0.5981238907888683
						}
					},
					{
						"Superheat (K)":{
							"Value":6.972221100000001,
							"Uncertainty":9.56273353085516e-2
						},
						"Heat flux (W\/cm^2)":{
							"Value":4.288596632000001e1,
							"Uncertainty":0.5593806550700785
						}
					},
					{
						"Superheat (K)":{
							"Value":6.983397687499998,
							"Uncertainty":0.11056417581064651
						},
						"Heat flux (W\/cm^2)":{
							"Value":4.095437474999999e1,
							"Uncertainty":0.5861625128434219
						}
					},
					{
						"Superheat (K)":{
							"Value":6.947649326923078,
							"Uncertainty":6.1344761637339755e-2
						},
						"Heat flux (W\/cm^2)":{
							"Value":3.8971514096153854e1,
							"Uncertainty":0.611900245891925
						}
					},
					{
						"Superheat (K)":{
							"Value":6.926724588235295,
							"Uncertainty":3.6311823337407144e-2
						},
						"Heat flux (W\/cm^2)":{
							"Value":3.695898258823528e1,
							"Uncertainty":0.5980892390715341
						}
					},
					{
						"Superheat (K)":{
							"Value":6.882975019607842,
							"Uncertainty":5.202134901883563e-2
						},
						"Heat flux (W\/cm^2)":{
							"Value":3.4939890058823536e1,
							"Uncertainty":0.6069604272744118
						}
					},
					{
						"Superheat (K)":{
							"Value":6.85741903846154,
							"Uncertainty":4.5076395527192864e-2
						},
						"Heat flux (W\/cm^2)":{
							"Value":3.289750171153847e1,
							"Uncertainty":0.6077876356848869
						}
					},
					{
						"Superheat (K)":{
							"Value":6.809461191489361,
							"Uncertainty":6.058804942095879e-2
						},
						"Heat flux (W\/cm^2)":{
							"Value":3.0940216191489363e1,
							"Uncertainty":0.5384806440408386
						}
					},
					{
						"Superheat (K)":{
							"Value":6.744583479166667,
							"Uncertainty":6.702573593269023e-2
						},
						"Heat flux (W\/cm^2)":{
							"Value":2.9017404208333343e1,
							"Uncertainty":0.5405860937738387
						}
					},
					{
						"Superheat (K)":{
							"Value":6.720223673076924,
							"Uncertainty":4.4887974266541696e-2
						},
						"Heat flux (W\/cm^2)":{
							"Value":2.700998721153847e1,
							"Uncertainty":0.6061653140563172
						}
					},
					{
						"Superheat (K)":{
							"Value":6.660102588235297,
							"Uncertainty":5.0003706907858894e-2
						},
						"Heat flux (W\/cm^2)":{
							"Value":2.5014574901960785e1,
							"Uncertainty":0.5699119819110406
						}
					},
					{
						"Superheat (K)":{
							"Value":6.606278333333332,
							"Uncertainty":5.670666034167968e-2
						},
						"Heat flux (W\/cm^2)":{
							"Value":2.299996137254902e1,
							"Uncertainty":0.584107861904185
						}
					},
					{
						"Superheat (K)":{
							"Value":6.550591739999998,
							"Uncertainty":6.36078824283015e-2
						},
						"Heat flux (W\/cm^2)":{
							"Value":2.1048505839999997e1,
							"Uncertainty":0.5708688440920867
						}
					},
					{
						"Superheat (K)":{
							"Value":6.498862764705883,
							"Uncertainty":5.927675847432724e-2
						},
						"Heat flux (W\/cm^2)":{
							"Value":1.9053560392156864e1,
							"Uncertainty":0.5794504325926791
						}
					},
					{
						"Superheat (K)":{
							"Value":6.423015792452831,
							"Uncertainty":5.281433583513154e-2
						},
						"Heat flux (W\/cm^2)":{
							"Value":1.704417145283019e1,
							"Uncertainty":0.5832692928566715
						}
					},
					{
						"Superheat (K)":{
							"Value":6.43873653846154,
							"Uncertainty":9.075866545512021e-2
						},
						"Heat flux (W\/cm^2)":{
							"Value":1.5046665865384615e1,
							"Uncertainty":0.5655964863913115
						}
					},
					{
						"Superheat (K)":{
							"Value":6.361088944444443,
							"Uncertainty":9.886067161040847e-2
						},
						"Heat flux (W\/cm^2)":{
							"Value":1.302016890740741e1,
							"Uncertainty":0.6063602064436513
						}
					},
					{
						"Superheat (K)":{
							"Value":6.218012240000002,
							"Uncertainty":0.12576998395849825
						},
						"Heat flux (W\/cm^2)":{
							"Value":1.095744398e1,
							"Uncertainty":0.5614212724449018
						}
					},
					{
						"Superheat (K)":{
							"Value":5.990770333333331,
							"Uncertainty":0.19059620666631016
						},
						"Heat flux (W\/cm^2)":{
							"Value":9.009592058823529,
							"Uncertainty":0.5843077393816177
						}
					},
					{
						"Superheat (K)":{
							"Value":5.540782942307694,
							"Uncertainty":0.1313458153345539
						},
						"Heat flux (W\/cm^2)":{
							"Value":7.003857980769232,
							"Uncertainty":0.5813243644958042
						}
					},
					{
						"Superheat (K)":{
							"Value":4.965465692307689,
							"Uncertainty":0.19947248033520787
						},
						"Heat flux (W\/cm^2)":{
							"Value":5.01647048076923,
							"Uncertainty":0.5814289479427249
						}
					},
					{
						"Superheat (K)":{
							"Value":4.14496537254902,
							"Uncertainty":0.27805117742703195
						},
						"Heat flux (W\/cm^2)":{
							"Value":2.99440756862745,
							"Uncertainty":0.5933658943048971
						}
					},
					{
						"Superheat (K)":{
							"Value":3.4815783999999983,
							"Uncertainty":0.116933034826919
						},
						"Heat flux (W\/cm^2)":{
							"Value":1.50788552,
							"Uncertainty":0.28491531421475635
						}
					}
				],
				"RHTC":{
					"Value":1.30976991711093,
					"Uncertainty":1.474791458294704e-2
				}
			},
			{
				"Concentration (mol\/m^3)":6,
				"Mass fraction (wppm)":7.3874022066198595e3,
				"BoilingCurvePoints":[
					{
						"Superheat (K)":{
							"Value":5.924560787234043,
							"Uncertainty":9.929213284325424e-2
						},
						"Heat flux (W\/cm^2)":{
							"Value":4.909602036170212e1,
							"Uncertainty":0.5562299921358939
						}
					},
					{
						"Superheat (K)":{
							"Value":5.964024901960787,
							"Uncertainty":5.9193568723723285e-2
						},
						"Heat flux (W\/cm^2)":{
							"Value":4.715254623529412e1,
							"Uncertainty":0.560016968447371
						}
					},
					{
						"Superheat (K)":{
							"Value":5.99273745614035,
							"Uncertainty":0.10619773101945672
						},
						"Heat flux (W\/cm^2)":{
							"Value":4.5028350228070174e1,
							"Uncertainty":0.6065457479632697
						}
					},
					{
						"Superheat (K)":{
							"Value":6.033944490566037,
							"Uncertainty":6.924901513507585e-2
						},
						"Heat flux (W\/cm^2)":{
							"Value":4.286597149056604e1,
							"Uncertainty":0.5666417860662004
						}
					},
					{
						"Superheat (K)":{
							"Value":6.085416179999999,
							"Uncertainty":6.461134801909263e-2
						},
						"Heat flux (W\/cm^2)":{
							"Value":4.085312968e1,
							"Uncertainty":0.5524827375663366
						}
					},
					{
						"Superheat (K)":{
							"Value":6.089754294117647,
							"Uncertainty":9.221491177663152e-2
						},
						"Heat flux (W\/cm^2)":{
							"Value":3.886525233333333e1,
							"Uncertainty":0.5867528970553333
						}
					},
					{
						"Superheat (K)":{
							"Value":6.16431487755102,
							"Uncertainty":0.10171499275009226
						},
						"Heat flux (W\/cm^2)":{
							"Value":3.68990811632653e1,
							"Uncertainty":0.5649309573967255
						}
					},
					{
						"Superheat (K)":{
							"Value":6.245880568627449,
							"Uncertainty":9.497309866762525e-2
						},
						"Heat flux (W\/cm^2)":{
							"Value":3.49353325490196e1,
							"Uncertainty":0.5954560814017879
						}
					},
					{
						"Superheat (K)":{
							"Value":6.231295640000001,
							"Uncertainty":8.554917583156312e-2
						},
						"Heat flux (W\/cm^2)":{
							"Value":3.2930377920000005e1,
							"Uncertainty":0.568613624968403
						}
					},
					{
						"Superheat (K)":{
							"Value":6.197465355555556,
							"Uncertainty":9.682184789887253e-2
						},
						"Heat flux (W\/cm^2)":{
							"Value":3.1003159199999995e1,
							"Uncertainty":0.493708318928642
						}
					},
					{
						"Superheat (K)":{
							"Value":6.185627113207548,
							"Uncertainty":0.13709565178450292
						},
						"Heat flux (W\/cm^2)":{
							"Value":2.9071736056603786e1,
							"Uncertainty":0.60404600376173
						}
					},
					{
						"Superheat (K)":{
							"Value":6.176997538461536,
							"Uncertainty":0.11132927560865404
						},
						"Heat flux (W\/cm^2)":{
							"Value":2.699712265384616e1,
							"Uncertainty":0.5985489080894344
						}
					},
					{
						"Superheat (K)":{
							"Value":6.180236276595744,
							"Uncertainty":0.1115140785515644
						},
						"Heat flux (W\/cm^2)":{
							"Value":2.5050975489361694e1,
							"Uncertainty":0.5412493526583083
						}
					},
					{
						"Superheat (K)":{
							"Value":6.134903245283018,
							"Uncertainty":6.673661140198384e-2
						},
						"Heat flux (W\/cm^2)":{
							"Value":2.304929954716981e1,
							"Uncertainty":0.6129292275241951
						}
					},
					{
						"Superheat (K)":{
							"Value":6.0884734705882355,
							"Uncertainty":6.865151009740515e-2
						},
						"Heat flux (W\/cm^2)":{
							"Value":2.0990315274509808e1,
							"Uncertainty":0.6007876102838032
						}
					},
					{
						"Superheat (K)":{
							"Value":5.97917592156863,
							"Uncertainty":8.779631108101138e-2
						},
						"Heat flux (W\/cm^2)":{
							"Value":1.9007522980392157e1,
							"Uncertainty":0.5818477059219016
						}
					},
					{
						"Superheat (K)":{
							"Value":5.995680673469391,
							"Uncertainty":7.802648684938938e-2
						},
						"Heat flux (W\/cm^2)":{
							"Value":1.7035897673469393e1,
							"Uncertainty":0.5864076439403588
						}
					},
					{
						"Superheat (K)":{
							"Value":5.9103526296296325,
							"Uncertainty":8.758951135047574e-2
						},
						"Heat flux (W\/cm^2)":{
							"Value":1.4998653000000003e1,
							"Uncertainty":0.6220942557546897
						}
					},
					{
						"Superheat (K)":{
							"Value":5.8494662549019605,
							"Uncertainty":9.35395719718326e-2
						},
						"Heat flux (W\/cm^2)":{
							"Value":1.2967947705882354e1,
							"Uncertainty":0.5683286563207346
						}
					},
					{
						"Superheat (K)":{
							"Value":5.7104122452830195,
							"Uncertainty":0.14803598237537485
						},
						"Heat flux (W\/cm^2)":{
							"Value":1.0967376320754717e1,
							"Uncertainty":0.5834592800535499
						}
					},
					{
						"Superheat (K)":{
							"Value":5.463169653061225,
							"Uncertainty":9.492845835231989e-2
						},
						"Heat flux (W\/cm^2)":{
							"Value":8.996019918367347,
							"Uncertainty":0.5481952755723334
						}
					},
					{
						"Superheat (K)":{
							"Value":5.086262884615384,
							"Uncertainty":0.21617741538589968
						},
						"Heat flux (W\/cm^2)":{
							"Value":7.019880576923075,
							"Uncertainty":0.5861177493079505
						}
					},
					{
						"Superheat (K)":{
							"Value":4.64316005882353,
							"Uncertainty":0.14091945013012427
						},
						"Heat flux (W\/cm^2)":{
							"Value":5.033134019607842,
							"Uncertainty":0.5717036841403241
						}
					},
					{
						"Superheat (K)":{
							"Value":4.069259814814813,
							"Uncertainty":0.26850421884047854
						},
						"Heat flux (W\/cm^2)":{
							"Value":3.012929185185186,
							"Uncertainty":0.5997526488936471
						}
					},
					{
						"Superheat (K)":{
							"Value":3.523968846153845,
							"Uncertainty":0.11737742872961465
						},
						"Heat flux (W\/cm^2)":{
							"Value":1.4760497692307697,
							"Uncertainty":0.2969087380315113
						}
					}
				],
				"RHTC":{
					"Value":1.4391231924806984,
					"Uncertainty":4.213371865482011e-2
				}
			},
			{
				"Concentration (mol\/m^3)":12,
				"Mass fraction (wppm)":1.4774804413239719e4,
				"BoilingCurvePoints":[
					{
						"Superheat (K)":{
							"Value":6.443916127659577,
							"Uncertainty":9.505751370631779e-2
						},
						"Heat flux (W\/cm^2)":{
							"Value":4.907237234042553e1,
							"Uncertainty":0.5576001997222712
						}
					},
					{
						"Superheat (K)":{
							"Value":6.500096648148146,
							"Uncertainty":0.10599342749259723
						},
						"Heat flux (W\/cm^2)":{
							"Value":4.7054699037037025e1,
							"Uncertainty":0.5830144452259738
						}
					},
					{
						"Superheat (K)":{
							"Value":6.587974333333329,
							"Uncertainty":0.1179226292878134
						},
						"Heat flux (W\/cm^2)":{
							"Value":4.493548940740742e1,
							"Uncertainty":0.5895208290241346
						}
					},
					{
						"Superheat (K)":{
							"Value":6.688073259999999,
							"Uncertainty":0.10341471821822844
						},
						"Heat flux (W\/cm^2)":{
							"Value":4.288841936e1,
							"Uncertainty":0.5795169880828013
						}
					},
					{
						"Superheat (K)":{
							"Value":6.702939836734693,
							"Uncertainty":0.13971644196227484
						},
						"Heat flux (W\/cm^2)":{
							"Value":4.092995967346939e1,
							"Uncertainty":0.5840719131691744
						}
					},
					{
						"Superheat (K)":{
							"Value":6.729287612244897,
							"Uncertainty":0.12380974821875976
						},
						"Heat flux (W\/cm^2)":{
							"Value":3.898997040816327e1,
							"Uncertainty":0.5823321383816298
						}
					},
					{
						"Superheat (K)":{
							"Value":6.770179196078432,
							"Uncertainty":0.10336677323415262
						},
						"Heat flux (W\/cm^2)":{
							"Value":3.70141741372549e1,
							"Uncertainty":0.6238504919368109
						}
					},
					{
						"Superheat (K)":{
							"Value":6.794141788461541,
							"Uncertainty":0.1137466233267988
						},
						"Heat flux (W\/cm^2)":{
							"Value":3.495521413461539e1,
							"Uncertainty":0.6226849432250766
						}
					},
					{
						"Superheat (K)":{
							"Value":6.796254420000001,
							"Uncertainty":0.12440332662017861
						},
						"Heat flux (W\/cm^2)":{
							"Value":3.2931829379999996e1,
							"Uncertainty":0.5706421619605905
						}
					},
					{
						"Superheat (K)":{
							"Value":6.805455604166668,
							"Uncertainty":0.12834046408520558
						},
						"Heat flux (W\/cm^2)":{
							"Value":3.0975396375000003e1,
							"Uncertainty":0.539052581683813
						}
					},
					{
						"Superheat (K)":{
							"Value":6.7803518125,
							"Uncertainty":0.10403782247135457
						},
						"Heat flux (W\/cm^2)":{
							"Value":2.9028130812500006e1,
							"Uncertainty":0.5580683873827905
						}
					},
					{
						"Superheat (K)":{
							"Value":6.761767666666664,
							"Uncertainty":7.350584114204775e-2
						},
						"Heat flux (W\/cm^2)":{
							"Value":2.7010488740740737e1,
							"Uncertainty":0.613388924371257
						}
					},
					{
						"Superheat (K)":{
							"Value":6.72074555319149,
							"Uncertainty":9.439493689577333e-2
						},
						"Heat flux (W\/cm^2)":{
							"Value":2.5030904659574468e1,
							"Uncertainty":0.5368643952958326
						}
					},
					{
						"Superheat (K)":{
							"Value":6.6544536545454545,
							"Uncertainty":9.54697236863542e-2
						},
						"Heat flux (W\/cm^2)":{
							"Value":2.3023559927272732e1,
							"Uncertainty":0.6226170814098273
						}
					},
					{
						"Superheat (K)":{
							"Value":6.614499734693876,
							"Uncertainty":8.535399060524634e-2
						},
						"Heat flux (W\/cm^2)":{
							"Value":2.0975641795918367e1,
							"Uncertainty":0.5835447416873514
						}
					},
					{
						"Superheat (K)":{
							"Value":6.50066960784314,
							"Uncertainty":9.235143957645259e-2
						},
						"Heat flux (W\/cm^2)":{
							"Value":1.9032414607843144e1,
							"Uncertainty":0.5687804240591298
						}
					},
					{
						"Superheat (K)":{
							"Value":6.419300019607847,
							"Uncertainty":7.824810355030731e-2
						},
						"Heat flux (W\/cm^2)":{
							"Value":1.7060390372549023e1,
							"Uncertainty":0.5723568579556277
						}
					},
					{
						"Superheat (K)":{
							"Value":6.367456199999999,
							"Uncertainty":8.346883110798474e-2
						},
						"Heat flux (W\/cm^2)":{
							"Value":1.5033583363636364e1,
							"Uncertainty":0.62690520924513
						}
					},
					{
						"Superheat (K)":{
							"Value":6.245330129629628,
							"Uncertainty":0.11260320028111541
						},
						"Heat flux (W\/cm^2)":{
							"Value":1.2966344740740738e1,
							"Uncertainty":0.6061652561605276
						}
					},
					{
						"Superheat (K)":{
							"Value":6.099663519999999,
							"Uncertainty":8.858117166278935e-2
						},
						"Heat flux (W\/cm^2)":{
							"Value":1.0944702979999997e1,
							"Uncertainty":0.5621886273190133
						}
					},
					{
						"Superheat (K)":{
							"Value":5.823538038461537,
							"Uncertainty":0.16240922836355448
						},
						"Heat flux (W\/cm^2)":{
							"Value":8.959305115384616,
							"Uncertainty":0.5766218375275372
						}
					},
					{
						"Superheat (K)":{
							"Value":5.450769460000001,
							"Uncertainty":0.17043836781414945
						},
						"Heat flux (W\/cm^2)":{
							"Value":6.993041760000004,
							"Uncertainty":0.5656810038104355
						}
					},
					{
						"Superheat (K)":{
							"Value":4.953762411764708,
							"Uncertainty":0.21236069357884266
						},
						"Heat flux (W\/cm^2)":{
							"Value":5.041868843137255,
							"Uncertainty":0.571912938218655
						}
					},
					{
						"Superheat (K)":{
							"Value":4.347710207547171,
							"Uncertainty":0.27157383993763995
						},
						"Heat flux (W\/cm^2)":{
							"Value":3.0304012075471687,
							"Uncertainty":0.5818581062702803
						}
					},
					{
						"Superheat (K)":{
							"Value":3.684789592592592,
							"Uncertainty":0.21004093688086045
						},
						"Heat flux (W\/cm^2)":{
							"Value":1.5097708518518513,
							"Uncertainty":0.3005975270447825
						}
					}
				],
				"RHTC":{
					"Value":1.3164134227279412,
					"Uncertainty":3.213718558212466e-2
				}
			},
			{
				"Concentration (mol\/m^3)":24,
				"Mass fraction (wppm)":2.9549608826479438e4,
				"BoilingCurvePoints":[
					{
						"Superheat (K)":{
							"Value":7.24048118367347,
							"Uncertainty":9.773451689583015e-2
						},
						"Heat flux (W\/cm^2)":{
							"Value":4.9043859408163286e1,
							"Uncertainty":0.6036796203045093
						}
					},
					{
						"Superheat (K)":{
							"Value":7.305813339999998,
							"Uncertainty":8.665017152864339e-2
						},
						"Heat flux (W\/cm^2)":{
							"Value":4.709612421999999e1,
							"Uncertainty":0.5504069509299934
						}
					},
					{
						"Superheat (K)":{
							"Value":7.376637732142855,
							"Uncertainty":8.747981443728386e-2
						},
						"Heat flux (W\/cm^2)":{
							"Value":4.498170901785712e1,
							"Uncertainty":0.6121891855814602
						}
					},
					{
						"Superheat (K)":{
							"Value":7.368468779999998,
							"Uncertainty":7.485914206035124e-2
						},
						"Heat flux (W\/cm^2)":{
							"Value":4.287489301999999e1,
							"Uncertainty":0.5527689336460795
						}
					},
					{
						"Superheat (K)":{
							"Value":7.432895920000002,
							"Uncertainty":7.887301563824638e-2
						},
						"Heat flux (W\/cm^2)":{
							"Value":4.090267884e1,
							"Uncertainty":0.5920069864003211
						}
					},
					{
						"Superheat (K)":{
							"Value":7.435456061224492,
							"Uncertainty":0.10602597413967522
						},
						"Heat flux (W\/cm^2)":{
							"Value":3.8933277591836735e1,
							"Uncertainty":0.5740475925604557
						}
					},
					{
						"Superheat (K)":{
							"Value":7.458730692307691,
							"Uncertainty":8.65371598247299e-2
						},
						"Heat flux (W\/cm^2)":{
							"Value":3.696220578846153e1,
							"Uncertainty":0.6107225101119368
						}
					},
					{
						"Superheat (K)":{
							"Value":7.503889647058823,
							"Uncertainty":8.665647152563317e-2
						},
						"Heat flux (W\/cm^2)":{
							"Value":3.4937063450980396e1,
							"Uncertainty":0.6027038430005344
						}
					},
					{
						"Superheat (K)":{
							"Value":7.447661399999999,
							"Uncertainty":7.6018215058857e-2
						},
						"Heat flux (W\/cm^2)":{
							"Value":3.293960703999999e1,
							"Uncertainty":0.5646911254505521
						}
					},
					{
						"Superheat (K)":{
							"Value":7.430721822222223,
							"Uncertainty":8.05379064778287e-2
						},
						"Heat flux (W\/cm^2)":{
							"Value":3.1038305888888893e1,
							"Uncertainty":0.5069365223320829
						}
					},
					{
						"Superheat (K)":{
							"Value":7.416536173076924,
							"Uncertainty":8.205254951236665e-2
						},
						"Heat flux (W\/cm^2)":{
							"Value":2.9114589442307697e1,
							"Uncertainty":0.5720483492296513
						}
					},
					{
						"Superheat (K)":{
							"Value":7.375203716981132,
							"Uncertainty":6.60925260566798e-2
						},
						"Heat flux (W\/cm^2)":{
							"Value":2.7042403981132075e1,
							"Uncertainty":0.6014075322382195
						}
					},
					{
						"Superheat (K)":{
							"Value":7.3057253750000015,
							"Uncertainty":8.933386798579378e-2
						},
						"Heat flux (W\/cm^2)":{
							"Value":2.5053724062500006e1,
							"Uncertainty":0.5476122802169432
						}
					},
					{
						"Superheat (K)":{
							"Value":7.280332535714287,
							"Uncertainty":8.020588712375076e-2
						},
						"Heat flux (W\/cm^2)":{
							"Value":2.300940671428571e1,
							"Uncertainty":0.6223991352665971
						}
					},
					{
						"Superheat (K)":{
							"Value":7.150906374999998,
							"Uncertainty":4.606871878087842e-2
						},
						"Heat flux (W\/cm^2)":{
							"Value":2.09943198125e1,
							"Uncertainty":0.5549361587065921
						}
					},
					{
						"Superheat (K)":{
							"Value":7.085524941176471,
							"Uncertainty":5.055395918121877e-2
						},
						"Heat flux (W\/cm^2)":{
							"Value":1.9082693372549013e1,
							"Uncertainty":0.5870027010994399
						}
					},
					{
						"Superheat (K)":{
							"Value":6.974017679245283,
							"Uncertainty":6.205146500928769e-2
						},
						"Heat flux (W\/cm^2)":{
							"Value":1.7076611396226422e1,
							"Uncertainty":0.5876776232313919
						}
					},
					{
						"Superheat (K)":{
							"Value":6.878665192307691,
							"Uncertainty":7.070208577005867e-2
						},
						"Heat flux (W\/cm^2)":{
							"Value":1.5068113038461544e1,
							"Uncertainty":0.6000731061960067
						}
					},
					{
						"Superheat (K)":{
							"Value":6.725188777777777,
							"Uncertainty":9.540531317087511e-2
						},
						"Heat flux (W\/cm^2)":{
							"Value":1.3012871185185183e1,
							"Uncertainty":0.5975928622681285
						}
					},
					{
						"Superheat (K)":{
							"Value":6.505453584905662,
							"Uncertainty":0.1565943107005683
						},
						"Heat flux (W\/cm^2)":{
							"Value":1.0961481094339621e1,
							"Uncertainty":0.5826476745266539
						}
					},
					{
						"Superheat (K)":{
							"Value":6.180648547169811,
							"Uncertainty":0.17491032798623551
						},
						"Heat flux (W\/cm^2)":{
							"Value":8.917873301886791,
							"Uncertainty":0.5870549358763553
						}
					},
					{
						"Superheat (K)":{
							"Value":5.743398159999999,
							"Uncertainty":0.1779248968863407
						},
						"Heat flux (W\/cm^2)":{
							"Value":6.925870899999999,
							"Uncertainty":0.5720175173144808
						}
					},
					{
						"Superheat (K)":{
							"Value":5.240255489795921,
							"Uncertainty":0.17466462436100688
						},
						"Heat flux (W\/cm^2)":{
							"Value":5.008626224489796,
							"Uncertainty":0.549619998630996
						}
					},
					{
						"Superheat (K)":{
							"Value":4.5156281,
							"Uncertainty":0.2643535436024137
						},
						"Heat flux (W\/cm^2)":{
							"Value":3.06808544,
							"Uncertainty":0.5678074780602211
						}
					},
					{
						"Superheat (K)":{
							"Value":3.8365405384615388,
							"Uncertainty":0.16645009462472088
						},
						"Heat flux (W\/cm^2)":{
							"Value":1.5254682307692313,
							"Uncertainty":0.29252800220140396
						}
					}
				],
				"RHTC":{
					"Value":1.202357491887236,
					"Uncertainty":2.20704794300418e-2
				}
			},
			{
				"Concentration (mol\/m^3)":48,
				"Mass fraction (wppm)":5.9099217652958876e4,
				"BoilingCurvePoints":[
					{
						"Superheat (K)":{
							"Value":1.0596272595744678e1,
							"Uncertainty":0.1683180099737017
						},
						"Heat flux (W\/cm^2)":{
							"Value":4.906640448936171e1,
							"Uncertainty":0.5527241926093395
						}
					},
					{
						"Superheat (K)":{
							"Value":1.0529640203703703e1,
							"Uncertainty":0.19316143567399044
						},
						"Heat flux (W\/cm^2)":{
							"Value":4.706340670370372e1,
							"Uncertainty":0.5704413736255438
						}
					},
					{
						"Superheat (K)":{
							"Value":1.0464873518518518e1,
							"Uncertainty":0.16192670424768887
						},
						"Heat flux (W\/cm^2)":{
							"Value":4.4940442518518516e1,
							"Uncertainty":0.5915988141241366
						}
					},
					{
						"Superheat (K)":{
							"Value":1.034471725490196e1,
							"Uncertainty":0.13896356273251592
						},
						"Heat flux (W\/cm^2)":{
							"Value":4.286106068627451e1,
							"Uncertainty":0.5667377002998651
						}
					},
					{
						"Superheat (K)":{
							"Value":1.0214593479166664e1,
							"Uncertainty":9.666685159272854e-2
						},
						"Heat flux (W\/cm^2)":{
							"Value":4.092394247916666e1,
							"Uncertainty":0.5653291537890001
						}
					},
					{
						"Superheat (K)":{
							"Value":1.0153968679999998e1,
							"Uncertainty":0.12688126913393524
						},
						"Heat flux (W\/cm^2)":{
							"Value":3.8986859859999996e1,
							"Uncertainty":0.5902225739808088
						}
					},
					{
						"Superheat (K)":{
							"Value":9.8997868627451,
							"Uncertainty":0.1551900136426331
						},
						"Heat flux (W\/cm^2)":{
							"Value":3.7005493450980396e1,
							"Uncertainty":0.5979896733713822
						}
					},
					{
						"Superheat (K)":{
							"Value":9.794885423076924,
							"Uncertainty":0.11558494135268677
						},
						"Heat flux (W\/cm^2)":{
							"Value":3.498167888461539e1,
							"Uncertainty":0.617619488709854
						}
					},
					{
						"Superheat (K)":{
							"Value":9.595717235294115,
							"Uncertainty":8.440395530011346e-2
						},
						"Heat flux (W\/cm^2)":{
							"Value":3.294996498039216e1,
							"Uncertainty":0.585036648899964
						}
					},
					{
						"Superheat (K)":{
							"Value":9.448402875000001,
							"Uncertainty":0.11316372689793602
						},
						"Heat flux (W\/cm^2)":{
							"Value":3.0979000895833323e1,
							"Uncertainty":0.5349283081415693
						}
					},
					{
						"Superheat (K)":{
							"Value":9.31873076,
							"Uncertainty":0.1399896183115099
						},
						"Heat flux (W\/cm^2)":{
							"Value":2.907068998e1,
							"Uncertainty":0.56142280706879
						}
					},
					{
						"Superheat (K)":{
							"Value":9.119417611111112,
							"Uncertainty":0.12583248689659446
						},
						"Heat flux (W\/cm^2)":{
							"Value":2.7026386148148145e1,
							"Uncertainty":0.6168194142589629
						}
					},
					{
						"Superheat (K)":{
							"Value":8.919971224489796,
							"Uncertainty":0.15015103882220052
						},
						"Heat flux (W\/cm^2)":{
							"Value":2.502167385714286e1,
							"Uncertainty":0.5609591258351259
						}
					},
					{
						"Superheat (K)":{
							"Value":8.613905909090908,
							"Uncertainty":0.18305827137799294
						},
						"Heat flux (W\/cm^2)":{
							"Value":2.2981439945454543e1,
							"Uncertainty":0.6094097920164507
						}
					},
					{
						"Superheat (K)":{
							"Value":8.508033600000001,
							"Uncertainty":0.2578336969984297
						},
						"Heat flux (W\/cm^2)":{
							"Value":2.096538438e1,
							"Uncertainty":0.5706275908764531
						}
					},
					{
						"Superheat (K)":{
							"Value":8.174228479999996,
							"Uncertainty":0.1326648627123984
						},
						"Heat flux (W\/cm^2)":{
							"Value":1.903411998000001e1,
							"Uncertainty":0.5699204058735221
						}
					},
					{
						"Superheat (K)":{
							"Value":7.934716076923077,
							"Uncertainty":0.14532414046805356
						},
						"Heat flux (W\/cm^2)":{
							"Value":1.7045569673076923e1,
							"Uncertainty":0.587361631740958
						}
					},
					{
						"Superheat (K)":{
							"Value":7.637381796296295,
							"Uncertainty":0.15865534834854889
						},
						"Heat flux (W\/cm^2)":{
							"Value":1.5023257333333335e1,
							"Uncertainty":0.6214155531604725
						}
					},
					{
						"Superheat (K)":{
							"Value":7.33888509615385,
							"Uncertainty":9.193103059236712e-2
						},
						"Heat flux (W\/cm^2)":{
							"Value":1.296645840384615e1,
							"Uncertainty":0.5722721192286425
						}
					},
					{
						"Superheat (K)":{
							"Value":7.104528698113206,
							"Uncertainty":0.11617345825144082
						},
						"Heat flux (W\/cm^2)":{
							"Value":1.0973949603773585e1,
							"Uncertainty":0.5807958073372371
						}
					},
					{
						"Superheat (K)":{
							"Value":6.691542358490567,
							"Uncertainty":0.2448403887799694
						},
						"Heat flux (W\/cm^2)":{
							"Value":8.94798135849057,
							"Uncertainty":0.5857470511253817
						}
					},
					{
						"Superheat (K)":{
							"Value":6.300478076923076,
							"Uncertainty":0.21010065292325575
						},
						"Heat flux (W\/cm^2)":{
							"Value":6.940186288461538,
							"Uncertainty":0.5675109672580522
						}
					},
					{
						"Superheat (K)":{
							"Value":5.502833490196078,
							"Uncertainty":0.28822955773663267
						},
						"Heat flux (W\/cm^2)":{
							"Value":4.981831156862744,
							"Uncertainty":0.571715655588873
						}
					},
					{
						"Superheat (K)":{
							"Value":4.641124188679247,
							"Uncertainty":0.3071712610447924
						},
						"Heat flux (W\/cm^2)":{
							"Value":2.9901175283018877,
							"Uncertainty":0.5903894544140597
						}
					},
					{
						"Superheat (K)":{
							"Value":3.9676985200000003,
							"Uncertainty":0.15318666736836836
						},
						"Heat flux (W\/cm^2)":{
							"Value":1.4984858399999998,
							"Uncertainty":0.28106484516976976
						}
					}
				],
				"RHTC":{
					"Value":0.95209269407659,
					"Uncertainty":2.846021313428305e-2
				}
			}
		],
		"ViscosityExperiments":[],
		"DynamicAdsorptionCalculations":[
			{
				"Concentration (mol\/m^3)":1.0e-2,
				"Gamma\/GammaMax at 20 ms":1.0091661509444351e-2
			},
			{
				"Concentration (mol\/m^3)":1.584893192461114e-2,
				"Gamma\/GammaMax at 20 ms":1.6350264294264935e-2
			},
			{
				"Concentration (mol\/m^3)":2.5118864315095794e-2,
				"Gamma\/GammaMax at 20 ms":2.6118848884560373e-2
			},
			{
				"Concentration (mol\/m^3)":3.9810717055349734e-2,
				"Gamma\/GammaMax at 20 ms":4.139553212856466e-2
			},
			{
				"Concentration (mol\/m^3)":6.30957344480193e-2,
				"Gamma\/GammaMax at 20 ms":6.560735966599085e-2
			},
			{
				"Concentration (mol\/m^3)":0.1,
				"Gamma\/GammaMax at 20 ms":0.10398029244990657
			},
			{
				"Concentration (mol\/m^3)":0.15848931924611143,
				"Gamma\/GammaMax at 20 ms":0.16479664609336836
			},
			{
				"Concentration (mol\/m^3)":0.2511886431509582,
				"Gamma\/GammaMax at 20 ms":0.2611820781664983
			},
			{
				"Concentration (mol\/m^3)":0.3981071705534973,
				"Gamma\/GammaMax at 20 ms":0.4139354607294584
			},
			{
				"Concentration (mol\/m^3)":0.6309573444801931,
				"Gamma\/GammaMax at 20 ms":0.6559945525266968
			},
			{
				"Concentration (mol\/m^3)":1.0,
				"Gamma\/GammaMax at 20 ms":0.9994168353892222
			},
			{
				"Concentration (mol\/m^3)":1.584893192461114,
				"Gamma\/GammaMax at 20 ms":0.9998775480039876
			},
			{
				"Concentration (mol\/m^3)":2.5118864315095824,
				"Gamma\/GammaMax at 20 ms":0.9999395370533933
			},
			{
				"Concentration (mol\/m^3)":3.981071705534973,
				"Gamma\/GammaMax at 20 ms":0.9999660953925777
			},
			{
				"Concentration (mol\/m^3)":6.309573444801936,
				"Gamma\/GammaMax at 20 ms":0.9999799681595262
			},
			{
				"Concentration (mol\/m^3)":1.0e1,
				"Gamma\/GammaMax at 20 ms":0.9999878415981919
			},
			{
				"Concentration (mol\/m^3)":1.5848931924611142e1,
				"Gamma\/GammaMax at 20 ms":0.9999865663076111
			},
			{
				"Concentration (mol\/m^3)":2.511886431509582e1,
				"Gamma\/GammaMax at 20 ms":0.9999865663076111
			},
			{
				"Concentration (mol\/m^3)":3.9810717055349734e1,
				"Gamma\/GammaMax at 20 ms":0.9999865663076111
			},
			{
				"Concentration (mol\/m^3)":6.3095734448019364e1,
				"Gamma\/GammaMax at 20 ms":0.9999865663076111
			},
			{
				"Concentration (mol\/m^3)":1.0e2,
				"Gamma\/GammaMax at 20 ms":0.9999865663076111
			}
		]
	},
	"TW40":{
		"Molecular weight (g\/mol)":1.28363e3,
		"CMC (mol\/m^3) @ 25°C":2.0e-2,
		"CMC (wppm) at 25°C":2.574984954864594e1,
		"GammaMax (mol\/m^2)":2.02324e-6,
		"KL (m^3\/mol)":1.81893e4,
		"D (m^2\/s)":1.53725e-10,
		"BoilingCurveExperiments":[
			{
				"Concentration (mol\/m^3)":0,
				"Mass fraction (wppm)":0.0,
				"BoilingCurvePoints":[
					{
						"Superheat (K)":{
							"Value":9.95872422916667,
							"Uncertainty":0.19229712755770997
						},
						"Heat flux (W\/cm^2)":{
							"Value":4.89129878125e1,
							"Uncertainty":0.551250343446669
						}
					},
					{
						"Superheat (K)":{
							"Value":9.885255897959187,
							"Uncertainty":0.21963278434461558
						},
						"Heat flux (W\/cm^2)":{
							"Value":4.70285725102041e1,
							"Uncertainty":0.5897828784818518
						}
					},
					{
						"Superheat (K)":{
							"Value":9.707673999999997,
							"Uncertainty":0.1650992839415108
						},
						"Heat flux (W\/cm^2)":{
							"Value":4.509765122000001e1,
							"Uncertainty":0.5572473451226271
						}
					},
					{
						"Superheat (K)":{
							"Value":9.611829351851854,
							"Uncertainty":0.1878420175141329
						},
						"Heat flux (W\/cm^2)":{
							"Value":4.303795596296296e1,
							"Uncertainty":0.5734838671585869
						}
					},
					{
						"Superheat (K)":{
							"Value":9.478668740740742,
							"Uncertainty":0.1642292706395539
						},
						"Heat flux (W\/cm^2)":{
							"Value":4.095488757407407e1,
							"Uncertainty":0.5787002027202646
						}
					},
					{
						"Superheat (K)":{
							"Value":9.310669039215686,
							"Uncertainty":0.13160204580476084
						},
						"Heat flux (W\/cm^2)":{
							"Value":3.888831615686274e1,
							"Uncertainty":0.5589814728045416
						}
					},
					{
						"Superheat (K)":{
							"Value":9.089270607843137,
							"Uncertainty":0.16323830464398748
						},
						"Heat flux (W\/cm^2)":{
							"Value":3.689615705882354e1,
							"Uncertainty":0.5613496677553991
						}
					},
					{
						"Superheat (K)":{
							"Value":8.966715745098039,
							"Uncertainty":0.1576401501189147
						},
						"Heat flux (W\/cm^2)":{
							"Value":3.489885268627451e1,
							"Uncertainty":0.5598527047182855
						}
					},
					{
						"Superheat (K)":{
							"Value":8.763970938775513,
							"Uncertainty":0.1602850744007132
						},
						"Heat flux (W\/cm^2)":{
							"Value":3.293845804081633e1,
							"Uncertainty":0.5227029962612993
						}
					},
					{
						"Superheat (K)":{
							"Value":8.589138333333333,
							"Uncertainty":0.19296758561118496
						},
						"Heat flux (W\/cm^2)":{
							"Value":3.102785089583333e1,
							"Uncertainty":0.5466268824515413
						}
					},
					{
						"Superheat (K)":{
							"Value":8.43967137037037,
							"Uncertainty":0.2058362456421335
						},
						"Heat flux (W\/cm^2)":{
							"Value":2.90489669074074e1,
							"Uncertainty":0.6061166855282142
						}
					},
					{
						"Superheat (K)":{
							"Value":8.218356894736841,
							"Uncertainty":0.29965304938227455
						},
						"Heat flux (W\/cm^2)":{
							"Value":2.6935007403508777e1,
							"Uncertainty":0.6304740551056706
						}
					},
					{
						"Superheat (K)":{
							"Value":8.083280681818183,
							"Uncertainty":0.3252370155600509
						},
						"Heat flux (W\/cm^2)":{
							"Value":2.495173354545454e1,
							"Uncertainty":0.5084128504185541
						}
					},
					{
						"Superheat (K)":{
							"Value":7.899261684210526,
							"Uncertainty":0.3564477742451582
						},
						"Heat flux (W\/cm^2)":{
							"Value":2.3002352280701746e1,
							"Uncertainty":0.6225422962700364
						}
					},
					{
						"Superheat (K)":{
							"Value":7.664820529411767,
							"Uncertainty":0.2186301974239937
						},
						"Heat flux (W\/cm^2)":{
							"Value":2.0951827549019608e1,
							"Uncertainty":0.5653381976881207
						}
					},
					{
						"Superheat (K)":{
							"Value":7.518169901960785,
							"Uncertainty":0.17774686396336292
						},
						"Heat flux (W\/cm^2)":{
							"Value":1.9038188764705883e1,
							"Uncertainty":0.5850921111721672
						}
					},
					{
						"Superheat (K)":{
							"Value":7.371887320754717,
							"Uncertainty":0.20923904344606054
						},
						"Heat flux (W\/cm^2)":{
							"Value":1.702919596226415e1,
							"Uncertainty":0.586228944526892
						}
					},
					{
						"Superheat (K)":{
							"Value":7.145101722222223,
							"Uncertainty":0.1880045011861211
						},
						"Heat flux (W\/cm^2)":{
							"Value":1.4996735648148148e1,
							"Uncertainty":0.5861372957761191
						}
					},
					{
						"Superheat (K)":{
							"Value":6.7800795686274515,
							"Uncertainty":0.20553979100546407
						},
						"Heat flux (W\/cm^2)":{
							"Value":1.302430643137255e1,
							"Uncertainty":0.5461429498483802
						}
					},
					{
						"Superheat (K)":{
							"Value":6.403467181818182,
							"Uncertainty":0.22103061121558942
						},
						"Heat flux (W\/cm^2)":{
							"Value":1.1028710381818183e1,
							"Uncertainty":0.5932745445068379
						}
					},
					{
						"Superheat (K)":{
							"Value":5.861294566037735,
							"Uncertainty":0.18218623967539022
						},
						"Heat flux (W\/cm^2)":{
							"Value":9.001213339622641,
							"Uncertainty":0.5762867641731764
						}
					},
					{
						"Superheat (K)":{
							"Value":5.2143707407407405,
							"Uncertainty":0.25090922475790123
						},
						"Heat flux (W\/cm^2)":{
							"Value":6.9797785925925915,
							"Uncertainty":0.6005014016879159
						}
					},
					{
						"Superheat (K)":{
							"Value":4.4900904313725505,
							"Uncertainty":0.2695779128382191
						},
						"Heat flux (W\/cm^2)":{
							"Value":4.974338588235293,
							"Uncertainty":0.5708211224525658
						}
					},
					{
						"Superheat (K)":{
							"Value":3.6449617547169813,
							"Uncertainty":0.30788331775271593
						},
						"Heat flux (W\/cm^2)":{
							"Value":2.9957941509433965,
							"Uncertainty":0.597302430778689
						}
					},
					{
						"Superheat (K)":{
							"Value":2.90677448,
							"Uncertainty":0.1573994575575996
						},
						"Heat flux (W\/cm^2)":{
							"Value":1.4668255200000002,
							"Uncertainty":0.28234080036516745
						}
					}
				],
				"RHTC":{
					"Value":1,
					"Uncertainty":0
				}
			},
			{
				"Concentration (mol\/m^3)":1.0e-2,
				"Mass fraction (wppm)":1.287492477432297e1,
				"BoilingCurvePoints":[
					{
						"Superheat (K)":{
							"Value":9.851444941176469,
							"Uncertainty":0.12930045664164072
						},
						"Heat flux (W\/cm^2)":{
							"Value":4.890014752941176e1,
							"Uncertainty":0.5942660459479859
						}
					},
					{
						"Superheat (K)":{
							"Value":9.704319166666671,
							"Uncertainty":0.10560927017747179
						},
						"Heat flux (W\/cm^2)":{
							"Value":4.702319104166666e1,
							"Uncertainty":0.5563032853935881
						}
					},
					{
						"Superheat (K)":{
							"Value":9.603256711538462,
							"Uncertainty":0.11535700017827684
						},
						"Heat flux (W\/cm^2)":{
							"Value":4.5094499961538446e1,
							"Uncertainty":0.5726619904488014
						}
					},
					{
						"Superheat (K)":{
							"Value":9.47894937037037,
							"Uncertainty":9.505756515888389e-2
						},
						"Heat flux (W\/cm^2)":{
							"Value":4.3015818185185196e1,
							"Uncertainty":0.5694032341609139
						}
					},
					{
						"Superheat (K)":{
							"Value":9.345194566037737,
							"Uncertainty":0.11080716490224557
						},
						"Heat flux (W\/cm^2)":{
							"Value":4.0967771056603766e1,
							"Uncertainty":0.5730656674513984
						}
					},
					{
						"Superheat (K)":{
							"Value":9.143749735849056,
							"Uncertainty":0.10027079542959015
						},
						"Heat flux (W\/cm^2)":{
							"Value":3.892065009433963e1,
							"Uncertainty":0.5745243877775463
						}
					},
					{
						"Superheat (K)":{
							"Value":8.934251823529417,
							"Uncertainty":9.739385040108078e-2
						},
						"Heat flux (W\/cm^2)":{
							"Value":3.6898757352941175e1,
							"Uncertainty":0.5598553128335145
						}
					},
					{
						"Superheat (K)":{
							"Value":8.73866864,
							"Uncertainty":0.10190175051384666
						},
						"Heat flux (W\/cm^2)":{
							"Value":3.4925634939999995e1,
							"Uncertainty":0.5578816999761345
						}
					},
					{
						"Superheat (K)":{
							"Value":8.50472019607843,
							"Uncertainty":8.975623622612967e-2
						},
						"Heat flux (W\/cm^2)":{
							"Value":3.295353570588236e1,
							"Uncertainty":0.529155625571846
						}
					},
					{
						"Superheat (K)":{
							"Value":8.289265387755103,
							"Uncertainty":8.323665733788242e-2
						},
						"Heat flux (W\/cm^2)":{
							"Value":3.101173373469387e1,
							"Uncertainty":0.5523020556262206
						}
					},
					{
						"Superheat (K)":{
							"Value":8.054131129629631,
							"Uncertainty":9.84805782515344e-2
						},
						"Heat flux (W\/cm^2)":{
							"Value":2.9023213777777773e1,
							"Uncertainty":0.6096058030911471
						}
					},
					{
						"Superheat (K)":{
							"Value":7.791429648148146,
							"Uncertainty":8.365242859530633e-2
						},
						"Heat flux (W\/cm^2)":{
							"Value":2.693733607407408e1,
							"Uncertainty":0.6114600612550212
						}
					},
					{
						"Superheat (K)":{
							"Value":7.607982234042556,
							"Uncertainty":6.815718489103038e-2
						},
						"Heat flux (W\/cm^2)":{
							"Value":2.5004047425531915e1,
							"Uncertainty":0.5192279753596867
						}
					},
					{
						"Superheat (K)":{
							"Value":7.457841894736842,
							"Uncertainty":9.745697721369867e-2
						},
						"Heat flux (W\/cm^2)":{
							"Value":2.3016100087719295e1,
							"Uncertainty":0.6199328919769197
						}
					},
					{
						"Superheat (K)":{
							"Value":7.370350576923077,
							"Uncertainty":9.99020992608234e-2
						},
						"Heat flux (W\/cm^2)":{
							"Value":2.0959672884615387e1,
							"Uncertainty":0.5769037153678944
						}
					},
					{
						"Superheat (K)":{
							"Value":7.255288745098038,
							"Uncertainty":0.1770825398891538
						},
						"Heat flux (W\/cm^2)":{
							"Value":1.903988547058823e1,
							"Uncertainty":0.5654629570912795
						}
					},
					{
						"Superheat (K)":{
							"Value":7.041553563636362,
							"Uncertainty":0.14660789671922608
						},
						"Heat flux (W\/cm^2)":{
							"Value":1.7059789163636363e1,
							"Uncertainty":0.5956268446939453
						}
					},
					{
						"Superheat (K)":{
							"Value":6.867253963636366,
							"Uncertainty":0.14092137769718502
						},
						"Heat flux (W\/cm^2)":{
							"Value":1.4996318236363635e1,
							"Uncertainty":0.5948698742365289
						}
					},
					{
						"Superheat (K)":{
							"Value":6.5918410961538445,
							"Uncertainty":0.15748909916478557
						},
						"Heat flux (W\/cm^2)":{
							"Value":1.2989197480769228e1,
							"Uncertainty":0.5517308172454862
						}
					},
					{
						"Superheat (K)":{
							"Value":6.264914754716982,
							"Uncertainty":0.1849634138382196
						},
						"Heat flux (W\/cm^2)":{
							"Value":1.1025362320754718e1,
							"Uncertainty":0.5740878787859511
						}
					},
					{
						"Superheat (K)":{
							"Value":5.885340603773583,
							"Uncertainty":0.19541328684988377
						},
						"Heat flux (W\/cm^2)":{
							"Value":9.019556037735848,
							"Uncertainty":0.5724027633395293
						}
					},
					{
						"Superheat (K)":{
							"Value":5.404017345454545,
							"Uncertainty":0.17978941997043135
						},
						"Heat flux (W\/cm^2)":{
							"Value":6.987470745454546,
							"Uncertainty":0.6028969278761417
						}
					},
					{
						"Superheat (K)":{
							"Value":4.777047207547169,
							"Uncertainty":0.25020676330612973
						},
						"Heat flux (W\/cm^2)":{
							"Value":4.934357169811321,
							"Uncertainty":0.5916567178837007
						}
					},
					{
						"Superheat (K)":{
							"Value":3.918321557692309,
							"Uncertainty":0.28916366388437476
						},
						"Heat flux (W\/cm^2)":{
							"Value":2.9304323269230768,
							"Uncertainty":0.5817989593301756
						}
					},
					{
						"Superheat (K)":{
							"Value":3.275108583333333,
							"Uncertainty":0.11920990481751699
						},
						"Heat flux (W\/cm^2)":{
							"Value":1.471455333333333,
							"Uncertainty":0.266912126100751
						}
					}
				],
				"RHTC":{
					"Value":1.038648677660965,
					"Uncertainty":1.5818425366891514e-2
				}
			},
			{
				"Concentration (mol\/m^3)":2.7e-2,
				"Mass fraction (wppm)":3.476229689067202e1,
				"BoilingCurvePoints":[
					{
						"Superheat (K)":{
							"Value":9.575301660000001,
							"Uncertainty":9.74154886100103e-2
						},
						"Heat flux (W\/cm^2)":{
							"Value":4.891529890000001e1,
							"Uncertainty":0.5784729126838247
						}
					},
					{
						"Superheat (K)":{
							"Value":9.425524666666666,
							"Uncertainty":7.676747281712007e-2
						},
						"Heat flux (W\/cm^2)":{
							"Value":4.708088497777779e1,
							"Uncertainty":0.5173307781417512
						}
					},
					{
						"Superheat (K)":{
							"Value":9.272889188679246,
							"Uncertainty":0.10779634948294034
						},
						"Heat flux (W\/cm^2)":{
							"Value":4.514836349056605e1,
							"Uncertainty":0.5802475715907693
						}
					},
					{
						"Superheat (K)":{
							"Value":9.092230648148153,
							"Uncertainty":0.10458525666130838
						},
						"Heat flux (W\/cm^2)":{
							"Value":4.3042631314814834e1,
							"Uncertainty":0.5773094721985615
						}
					},
					{
						"Superheat (K)":{
							"Value":8.907208999999996,
							"Uncertainty":0.10517406063302531
						},
						"Heat flux (W\/cm^2)":{
							"Value":4.094544298076922e1,
							"Uncertainty":0.572086789994675
						}
					},
					{
						"Superheat (K)":{
							"Value":8.747227294117645,
							"Uncertainty":0.10396591432758959
						},
						"Heat flux (W\/cm^2)":{
							"Value":3.891179754901961e1,
							"Uncertainty":0.5726621999027806
						}
					},
					{
						"Superheat (K)":{
							"Value":8.573626849056605,
							"Uncertainty":0.10675670057936415
						},
						"Heat flux (W\/cm^2)":{
							"Value":3.6887618981132086e1,
							"Uncertainty":0.5758248701618095
						}
					},
					{
						"Superheat (K)":{
							"Value":8.381861859999999,
							"Uncertainty":0.10624827755991845
						},
						"Heat flux (W\/cm^2)":{
							"Value":3.488547551999999e1,
							"Uncertainty":0.5447133381176519
						}
					},
					{
						"Superheat (K)":{
							"Value":8.156295918367345,
							"Uncertainty":8.006840786447206e-2
						},
						"Heat flux (W\/cm^2)":{
							"Value":3.296228940816327e1,
							"Uncertainty":0.5210476624788798
						}
					},
					{
						"Superheat (K)":{
							"Value":8.02407136734694,
							"Uncertainty":6.848763720211794e-2
						},
						"Heat flux (W\/cm^2)":{
							"Value":3.1034359775510207e1,
							"Uncertainty":0.5411935511472252
						}
					},
					{
						"Superheat (K)":{
							"Value":7.875523714285718,
							"Uncertainty":9.255452489870929e-2
						},
						"Heat flux (W\/cm^2)":{
							"Value":2.901045742857142e1,
							"Uncertainty":0.6320574100679277
						}
					},
					{
						"Superheat (K)":{
							"Value":7.631258057692308,
							"Uncertainty":8.50365753945905e-2
						},
						"Heat flux (W\/cm^2)":{
							"Value":2.692972034615386e1,
							"Uncertainty":0.5885005032384234
						}
					},
					{
						"Superheat (K)":{
							"Value":7.43778948979592,
							"Uncertainty":6.0044181838293735e-2
						},
						"Heat flux (W\/cm^2)":{
							"Value":2.4943950408163268e1,
							"Uncertainty":0.5386298415287133
						}
					},
					{
						"Superheat (K)":{
							"Value":7.321204851851849,
							"Uncertainty":7.621428144814453e-2
						},
						"Heat flux (W\/cm^2)":{
							"Value":2.2992851611111103e1,
							"Uncertainty":0.6043152224939422
						}
					},
					{
						"Superheat (K)":{
							"Value":7.181719288461537,
							"Uncertainty":5.192280315869299e-2
						},
						"Heat flux (W\/cm^2)":{
							"Value":2.0930760115384615e1,
							"Uncertainty":0.5746474064665152
						}
					},
					{
						"Superheat (K)":{
							"Value":7.036903884615386,
							"Uncertainty":8.211794806507225e-2
						},
						"Heat flux (W\/cm^2)":{
							"Value":1.8953703211538457e1,
							"Uncertainty":0.5972114095979857
						}
					},
					{
						"Superheat (K)":{
							"Value":6.7686861730769206,
							"Uncertainty":7.977063786310676e-2
						},
						"Heat flux (W\/cm^2)":{
							"Value":1.6967120730769235e1,
							"Uncertainty":0.5857493280430017
						}
					},
					{
						"Superheat (K)":{
							"Value":6.559215036363639,
							"Uncertainty":0.10117159070644668
						},
						"Heat flux (W\/cm^2)":{
							"Value":1.4953877854545455e1,
							"Uncertainty":0.5959747307255451
						}
					},
					{
						"Superheat (K)":{
							"Value":6.369400039215686,
							"Uncertainty":8.574922818823669e-2
						},
						"Heat flux (W\/cm^2)":{
							"Value":1.2944846666666665e1,
							"Uncertainty":0.557915308933378
						}
					},
					{
						"Superheat (K)":{
							"Value":6.045424440000001,
							"Uncertainty":0.14014023834005146
						},
						"Heat flux (W\/cm^2)":{
							"Value":1.103933368e1,
							"Uncertainty":0.560893067547673
						}
					},
					{
						"Superheat (K)":{
							"Value":5.661386320754715,
							"Uncertainty":0.13434320539870662
						},
						"Heat flux (W\/cm^2)":{
							"Value":9.062920056603774,
							"Uncertainty":0.5797577763385795
						}
					},
					{
						"Superheat (K)":{
							"Value":5.308036777777777,
							"Uncertainty":0.16249803796628773
						},
						"Heat flux (W\/cm^2)":{
							"Value":7.0099270185185185,
							"Uncertainty":0.5982079349670695
						}
					},
					{
						"Superheat (K)":{
							"Value":4.8305136078431365,
							"Uncertainty":0.1800789805574294
						},
						"Heat flux (W\/cm^2)":{
							"Value":4.994632784313725,
							"Uncertainty":0.575092212324052
						}
					},
					{
						"Superheat (K)":{
							"Value":4.113219320754717,
							"Uncertainty":0.256955268648049
						},
						"Heat flux (W\/cm^2)":{
							"Value":2.9829368113207546,
							"Uncertainty":0.5968819425265853
						}
					},
					{
						"Superheat (K)":{
							"Value":3.4369201923076935,
							"Uncertainty":0.185322078720482
						},
						"Heat flux (W\/cm^2)":{
							"Value":1.4500664230769233,
							"Uncertainty":0.2881002987308653
						}
					}
				],
				"RHTC":{
					"Value":1.0716662473200134,
					"Uncertainty":6.891798352520981e-3
				}
			},
			{
				"Concentration (mol\/m^3)":0.1,
				"Mass fraction (wppm)":1.2874924774322972e2,
				"BoilingCurvePoints":[
					{
						"Superheat (K)":{
							"Value":7.64455785106383,
							"Uncertainty":9.339092360283342e-2
						},
						"Heat flux (W\/cm^2)":{
							"Value":4.893727897872341e1,
							"Uncertainty":0.5696238862587307
						}
					},
					{
						"Superheat (K)":{
							"Value":7.547816063829787,
							"Uncertainty":8.6464638147478e-2
						},
						"Heat flux (W\/cm^2)":{
							"Value":4.706000993617021e1,
							"Uncertainty":0.5768626901319192
						}
					},
					{
						"Superheat (K)":{
							"Value":7.416326333333334,
							"Uncertainty":8.10799012670018e-2
						},
						"Heat flux (W\/cm^2)":{
							"Value":4.5117970215686256e1,
							"Uncertainty":0.5721521881955992
						}
					},
					{
						"Superheat (K)":{
							"Value":7.328075859649124,
							"Uncertainty":9.620043610950278e-2
						},
						"Heat flux (W\/cm^2)":{
							"Value":4.301061994736842e1,
							"Uncertainty":0.6017641363950375
						}
					},
					{
						"Superheat (K)":{
							"Value":7.250614254901959,
							"Uncertainty":8.016167177594147e-2
						},
						"Heat flux (W\/cm^2)":{
							"Value":4.091319933333334e1,
							"Uncertainty":0.5636629353005805
						}
					},
					{
						"Superheat (K)":{
							"Value":7.16270345098039,
							"Uncertainty":6.764606379156564e-2
						},
						"Heat flux (W\/cm^2)":{
							"Value":3.8924222196078425e1,
							"Uncertainty":0.5687039749234399
						}
					},
					{
						"Superheat (K)":{
							"Value":7.107783250000001,
							"Uncertainty":5.9764749235083126e-2
						},
						"Heat flux (W\/cm^2)":{
							"Value":3.690159811538462e1,
							"Uncertainty":0.5787311925744907
						}
					},
					{
						"Superheat (K)":{
							"Value":7.074070640000001,
							"Uncertainty":8.721643478567985e-2
						},
						"Heat flux (W\/cm^2)":{
							"Value":3.489937292e1,
							"Uncertainty":0.5675994120402543
						}
					},
					{
						"Superheat (K)":{
							"Value":7.0513071,
							"Uncertainty":0.10443493609767054
						},
						"Heat flux (W\/cm^2)":{
							"Value":3.292770258e1,
							"Uncertainty":0.5430700515241216
						}
					},
					{
						"Superheat (K)":{
							"Value":7.047196021276594,
							"Uncertainty":0.121859470988278
						},
						"Heat flux (W\/cm^2)":{
							"Value":3.1033854553191482e1,
							"Uncertainty":0.5237121213997583
						}
					},
					{
						"Superheat (K)":{
							"Value":7.029117283018868,
							"Uncertainty":0.13075842589858663
						},
						"Heat flux (W\/cm^2)":{
							"Value":2.905885490566038e1,
							"Uncertainty":0.5918333606634252
						}
					},
					{
						"Superheat (K)":{
							"Value":6.99397130909091,
							"Uncertainty":8.929872950713212e-2
						},
						"Heat flux (W\/cm^2)":{
							"Value":2.699062672727273e1,
							"Uncertainty":0.6219347939535275
						}
					},
					{
						"Superheat (K)":{
							"Value":6.955970958333334,
							"Uncertainty":0.10038908423324543
						},
						"Heat flux (W\/cm^2)":{
							"Value":2.49814386875e1,
							"Uncertainty":0.5493159260151087
						}
					},
					{
						"Superheat (K)":{
							"Value":6.922048771929829,
							"Uncertainty":0.11063406073612628
						},
						"Heat flux (W\/cm^2)":{
							"Value":2.2980297771929827e1,
							"Uncertainty":0.6106162234859265
						}
					},
					{
						"Superheat (K)":{
							"Value":6.773458176470592,
							"Uncertainty":9.084732354994426e-2
						},
						"Heat flux (W\/cm^2)":{
							"Value":2.0890591509803922e1,
							"Uncertainty":0.5685338249575435
						}
					},
					{
						"Superheat (K)":{
							"Value":6.611943153846154,
							"Uncertainty":9.183569116813313e-2
						},
						"Heat flux (W\/cm^2)":{
							"Value":1.8944236865384614e1,
							"Uncertainty":0.575765045525875
						}
					},
					{
						"Superheat (K)":{
							"Value":6.457763425925926,
							"Uncertainty":9.282245335506366e-2
						},
						"Heat flux (W\/cm^2)":{
							"Value":1.6946734907407407e1,
							"Uncertainty":0.6034308040405223
						}
					},
					{
						"Superheat (K)":{
							"Value":6.311583622641508,
							"Uncertainty":8.940267832165663e-2
						},
						"Heat flux (W\/cm^2)":{
							"Value":1.491480479245283e1,
							"Uncertainty":0.5754480427662553
						}
					},
					{
						"Superheat (K)":{
							"Value":6.081665420000002,
							"Uncertainty":0.1124491398286704
						},
						"Heat flux (W\/cm^2)":{
							"Value":1.2981573740000002e1,
							"Uncertainty":0.5494841517263263
						}
					},
					{
						"Superheat (K)":{
							"Value":5.825701283018869,
							"Uncertainty":9.261962575136123e-2
						},
						"Heat flux (W\/cm^2)":{
							"Value":1.1046447622641509e1,
							"Uncertainty":0.5768386532931766
						}
					},
					{
						"Superheat (K)":{
							"Value":5.511322764705881,
							"Uncertainty":0.1497553695997027
						},
						"Heat flux (W\/cm^2)":{
							"Value":9.044618666666665,
							"Uncertainty":0.5781190872255878
						}
					},
					{
						"Superheat (K)":{
							"Value":5.136499660377358,
							"Uncertainty":0.11828029017142382
						},
						"Heat flux (W\/cm^2)":{
							"Value":7.052689056603773,
							"Uncertainty":0.5930195686108516
						}
					},
					{
						"Superheat (K)":{
							"Value":4.765115980769232,
							"Uncertainty":0.15400634415815545
						},
						"Heat flux (W\/cm^2)":{
							"Value":5.009376134615384,
							"Uncertainty":0.6028867335466506
						}
					},
					{
						"Superheat (K)":{
							"Value":4.106510705882352,
							"Uncertainty":0.2487179389890723
						},
						"Heat flux (W\/cm^2)":{
							"Value":2.9865776078431368,
							"Uncertainty":0.5924394719049392
						}
					},
					{
						"Superheat (K)":{
							"Value":3.4349306153846166,
							"Uncertainty":0.152497643336041
						},
						"Heat flux (W\/cm^2)":{
							"Value":1.4777368846153844,
							"Uncertainty":0.29334062929247656
						}
					}
				],
				"RHTC":{
					"Value":1.2126118838574074,
					"Uncertainty":5.952389983008424e-2
				}
			},
			{
				"Concentration (mol\/m^3)":0.3,
				"Mass fraction (wppm)":3.8624774322968904e2,
				"BoilingCurvePoints":[
					{
						"Superheat (K)":{
							"Value":5.439783326086956,
							"Uncertainty":0.11249937473921112
						},
						"Heat flux (W\/cm^2)":{
							"Value":4.8900686521739146e1,
							"Uncertainty":0.5323560063955841
						}
					},
					{
						"Superheat (K)":{
							"Value":5.547468062499999,
							"Uncertainty":0.10885509537608413
						},
						"Heat flux (W\/cm^2)":{
							"Value":4.708835829166667e1,
							"Uncertainty":0.5791132606652133
						}
					},
					{
						"Superheat (K)":{
							"Value":5.5767732745098035,
							"Uncertainty":0.14764849583047907
						},
						"Heat flux (W\/cm^2)":{
							"Value":4.514052317647059e1,
							"Uncertainty":0.562026380516064
						}
					},
					{
						"Superheat (K)":{
							"Value":5.666970363636362,
							"Uncertainty":0.12387727346784953
						},
						"Heat flux (W\/cm^2)":{
							"Value":4.304460814545454e1,
							"Uncertainty":0.5955606792983189
						}
					},
					{
						"Superheat (K)":{
							"Value":5.748999384615386,
							"Uncertainty":0.11254512194272924
						},
						"Heat flux (W\/cm^2)":{
							"Value":4.094363476923078e1,
							"Uncertainty":0.5777160862398237
						}
					},
					{
						"Superheat (K)":{
							"Value":5.81835105882353,
							"Uncertainty":0.14683557103555225
						},
						"Heat flux (W\/cm^2)":{
							"Value":3.892489576470588e1,
							"Uncertainty":0.5627068590127045
						}
					},
					{
						"Superheat (K)":{
							"Value":5.902394264150944,
							"Uncertainty":0.13797732411176789
						},
						"Heat flux (W\/cm^2)":{
							"Value":3.6921074188679256e1,
							"Uncertainty":0.5825254245672642
						}
					},
					{
						"Superheat (K)":{
							"Value":5.966435274509804,
							"Uncertainty":0.1721177071877373
						},
						"Heat flux (W\/cm^2)":{
							"Value":3.48650627254902e1,
							"Uncertainty":0.5470538186210597
						}
					},
					{
						"Superheat (K)":{
							"Value":6.069646448979591,
							"Uncertainty":0.15144365132685775
						},
						"Heat flux (W\/cm^2)":{
							"Value":3.294362779591837e1,
							"Uncertainty":0.5365634889797521
						}
					},
					{
						"Superheat (K)":{
							"Value":6.12262463265306,
							"Uncertainty":0.11618738169667617
						},
						"Heat flux (W\/cm^2)":{
							"Value":3.1046842755102045e1,
							"Uncertainty":0.5321699683327814
						}
					},
					{
						"Superheat (K)":{
							"Value":6.191823634615383,
							"Uncertainty":0.14031592936935314
						},
						"Heat flux (W\/cm^2)":{
							"Value":2.9086705461538465e1,
							"Uncertainty":0.588983536461325
						}
					},
					{
						"Superheat (K)":{
							"Value":6.2171552909090915,
							"Uncertainty":0.14352665148980817
						},
						"Heat flux (W\/cm^2)":{
							"Value":2.6987753672727266e1,
							"Uncertainty":0.6261848804621305
						}
					},
					{
						"Superheat (K)":{
							"Value":6.286474042553191,
							"Uncertainty":0.14046733737497719
						},
						"Heat flux (W\/cm^2)":{
							"Value":2.5006996808510635e1,
							"Uncertainty":0.5452363413493126
						}
					},
					{
						"Superheat (K)":{
							"Value":6.269887964285715,
							"Uncertainty":0.1156537970111208
						},
						"Heat flux (W\/cm^2)":{
							"Value":2.3002018267857142e1,
							"Uncertainty":0.6259521715407652
						}
					},
					{
						"Superheat (K)":{
							"Value":6.223018862745097,
							"Uncertainty":8.89926330755577e-2
						},
						"Heat flux (W\/cm^2)":{
							"Value":2.0937617529411767e1,
							"Uncertainty":0.5661224993355183
						}
					},
					{
						"Superheat (K)":{
							"Value":6.151378826923078,
							"Uncertainty":9.292934935760838e-2
						},
						"Heat flux (W\/cm^2)":{
							"Value":1.901927871153846e1,
							"Uncertainty":0.5847023583970835
						}
					},
					{
						"Superheat (K)":{
							"Value":6.038723924528302,
							"Uncertainty":8.167851047925434e-2
						},
						"Heat flux (W\/cm^2)":{
							"Value":1.70406089245283e1,
							"Uncertainty":0.5764970519581322
						}
					},
					{
						"Superheat (K)":{
							"Value":5.915869473684213,
							"Uncertainty":9.001438638551515e-2
						},
						"Heat flux (W\/cm^2)":{
							"Value":1.496309335087719e1,
							"Uncertainty":0.6192405070196444
						}
					},
					{
						"Superheat (K)":{
							"Value":5.729342571428572,
							"Uncertainty":0.10879546053144945
						},
						"Heat flux (W\/cm^2)":{
							"Value":1.2953407653061225e1,
							"Uncertainty":0.522671125493944
						}
					},
					{
						"Superheat (K)":{
							"Value":5.4665372641509435,
							"Uncertainty":0.13815876200396265
						},
						"Heat flux (W\/cm^2)":{
							"Value":1.100223313207547e1,
							"Uncertainty":0.5785126176507117
						}
					},
					{
						"Superheat (K)":{
							"Value":5.12454162745098,
							"Uncertainty":9.293922013551942e-2
						},
						"Heat flux (W\/cm^2)":{
							"Value":9.029711901960782,
							"Uncertainty":0.5596154970202041
						}
					},
					{
						"Superheat (K)":{
							"Value":4.760266428571428,
							"Uncertainty":0.16107032271592767
						},
						"Heat flux (W\/cm^2)":{
							"Value":7.004890142857144,
							"Uncertainty":0.6147177060501668
						}
					},
					{
						"Superheat (K)":{
							"Value":4.2031927200000005,
							"Uncertainty":0.12807732931877625
						},
						"Heat flux (W\/cm^2)":{
							"Value":4.949209640000001,
							"Uncertainty":0.5649672584016782
						}
					},
					{
						"Superheat (K)":{
							"Value":3.667556764705881,
							"Uncertainty":0.22736646711866565
						},
						"Heat flux (W\/cm^2)":{
							"Value":3.0009557254901966,
							"Uncertainty":0.5869845602595379
						}
					},
					{
						"Superheat (K)":{
							"Value":3.2405178400000008,
							"Uncertainty":7.622262798631337e-2
						},
						"Heat flux (W\/cm^2)":{
							"Value":1.5318414800000002,
							"Uncertainty":0.2967812299817999
						}
					}
				],
				"RHTC":{
					"Value":1.3979894049005743,
					"Uncertainty":0.12794837040859022
				}
			},
			{
				"Concentration (mol\/m^3)":1,
				"Mass fraction (wppm)":1.287492477432297e3,
				"BoilingCurvePoints":[
					{
						"Superheat (K)":{
							"Value":4.904355428571427,
							"Uncertainty":0.121751962924114
						},
						"Heat flux (W\/cm^2)":{
							"Value":4.891269414285716e1,
							"Uncertainty":0.5774264174088548
						}
					},
					{
						"Superheat (K)":{
							"Value":4.87109744680851,
							"Uncertainty":0.12729621098425478
						},
						"Heat flux (W\/cm^2)":{
							"Value":4.70936935531915e1,
							"Uncertainty":0.5377143309205543
						}
					},
					{
						"Superheat (K)":{
							"Value":4.975855173076923,
							"Uncertainty":0.11195123386051169
						},
						"Heat flux (W\/cm^2)":{
							"Value":4.513103332692309e1,
							"Uncertainty":0.5745978945171977
						}
					},
					{
						"Superheat (K)":{
							"Value":5.046228428571429,
							"Uncertainty":0.11598276335996238
						},
						"Heat flux (W\/cm^2)":{
							"Value":4.299854216071429e1,
							"Uncertainty":0.5909009172917628
						}
					},
					{
						"Superheat (K)":{
							"Value":5.0899805098039215,
							"Uncertainty":0.11688960102188291
						},
						"Heat flux (W\/cm^2)":{
							"Value":4.092193625490195e1,
							"Uncertainty":0.5563529793836947
						}
					},
					{
						"Superheat (K)":{
							"Value":5.156964607843138,
							"Uncertainty":8.19430300755534e-2
						},
						"Heat flux (W\/cm^2)":{
							"Value":3.890080001960784e1,
							"Uncertainty":0.5752787092979017
						}
					},
					{
						"Superheat (K)":{
							"Value":5.23760762,
							"Uncertainty":7.119701390031725e-2
						},
						"Heat flux (W\/cm^2)":{
							"Value":3.694789527999999e1,
							"Uncertainty":0.574101691440585
						}
					},
					{
						"Superheat (K)":{
							"Value":5.360052490196079,
							"Uncertainty":0.12193298848586727
						},
						"Heat flux (W\/cm^2)":{
							"Value":3.496208211764706e1,
							"Uncertainty":0.5735832540483605
						}
					},
					{
						"Superheat (K)":{
							"Value":5.42389076923077,
							"Uncertainty":0.11947237475316787
						},
						"Heat flux (W\/cm^2)":{
							"Value":3.293437717307692e1,
							"Uncertainty":0.5855550469433365
						}
					},
					{
						"Superheat (K)":{
							"Value":5.529682978260868,
							"Uncertainty":7.957912585610422e-2
						},
						"Heat flux (W\/cm^2)":{
							"Value":3.1013812891304344e1,
							"Uncertainty":0.49556457825986405
						}
					},
					{
						"Superheat (K)":{
							"Value":5.600531264150947,
							"Uncertainty":0.10045412528902391
						},
						"Heat flux (W\/cm^2)":{
							"Value":2.9089858830188675e1,
							"Uncertainty":0.5921747874536682
						}
					},
					{
						"Superheat (K)":{
							"Value":5.646458203703705,
							"Uncertainty":0.10875086202241356
						},
						"Heat flux (W\/cm^2)":{
							"Value":2.699251555555555e1,
							"Uncertainty":0.6261604048380641
						}
					},
					{
						"Superheat (K)":{
							"Value":5.679217795918369,
							"Uncertainty":9.895198483312971e-2
						},
						"Heat flux (W\/cm^2)":{
							"Value":2.500025393877551e1,
							"Uncertainty":0.5535770842846928
						}
					},
					{
						"Superheat (K)":{
							"Value":5.7144425087719295,
							"Uncertainty":8.179754498217955e-2
						},
						"Heat flux (W\/cm^2)":{
							"Value":2.2976377228070177e1,
							"Uncertainty":0.6168416841551465
						}
					},
					{
						"Superheat (K)":{
							"Value":5.715078459999998,
							"Uncertainty":8.168480307346916e-2
						},
						"Heat flux (W\/cm^2)":{
							"Value":2.0959872460000007e1,
							"Uncertainty":0.5649325814526396
						}
					},
					{
						"Superheat (K)":{
							"Value":5.6642156538461546,
							"Uncertainty":0.1128746139185005
						},
						"Heat flux (W\/cm^2)":{
							"Value":1.9060947923076924e1,
							"Uncertainty":0.5759043616911883
						}
					},
					{
						"Superheat (K)":{
							"Value":5.589282944444444,
							"Uncertainty":6.541687630718297e-2
						},
						"Heat flux (W\/cm^2)":{
							"Value":1.705823064814815e1,
							"Uncertainty":0.5876170364516607
						}
					},
					{
						"Superheat (K)":{
							"Value":5.496594781818184,
							"Uncertainty":9.501656005854286e-2
						},
						"Heat flux (W\/cm^2)":{
							"Value":1.501392390909091e1,
							"Uncertainty":0.6048974521943636
						}
					},
					{
						"Superheat (K)":{
							"Value":5.352865,
							"Uncertainty":0.10975892366299704
						},
						"Heat flux (W\/cm^2)":{
							"Value":1.3001286145833328e1,
							"Uncertainty":0.5435021988470851
						}
					},
					{
						"Superheat (K)":{
							"Value":5.123894618181815,
							"Uncertainty":7.763452268124173e-2
						},
						"Heat flux (W\/cm^2)":{
							"Value":1.104044778181818e1,
							"Uncertainty":0.5992371467971433
						}
					},
					{
						"Superheat (K)":{
							"Value":4.818593288461536,
							"Uncertainty":0.12034473166427541
						},
						"Heat flux (W\/cm^2)":{
							"Value":9.01006407692308,
							"Uncertainty":0.5627645121478204
						}
					},
					{
						"Superheat (K)":{
							"Value":4.436626773584907,
							"Uncertainty":0.1819787183036731
						},
						"Heat flux (W\/cm^2)":{
							"Value":7.012785905660378,
							"Uncertainty":0.6006607621833662
						}
					},
					{
						"Superheat (K)":{
							"Value":3.9174156000000004,
							"Uncertainty":0.18960375177819516
						},
						"Heat flux (W\/cm^2)":{
							"Value":5.0087030399999986,
							"Uncertainty":0.5516132218129434
						}
					},
					{
						"Superheat (K)":{
							"Value":3.30359424074074,
							"Uncertainty":0.2023572444916708
						},
						"Heat flux (W\/cm^2)":{
							"Value":3.032650740740741,
							"Uncertainty":0.5975378314472218
						}
					},
					{
						"Superheat (K)":{
							"Value":2.8193748888888885,
							"Uncertainty":9.85737291801799e-2
						},
						"Heat flux (W\/cm^2)":{
							"Value":1.4928284814814814,
							"Uncertainty":0.30505571764368783
						}
					}
				],
				"RHTC":{
					"Value":1.5523184438212656,
					"Uncertainty":0.15925290205562206
				}
			},
			{
				"Concentration (mol\/m^3)":3,
				"Mass fraction (wppm)":3.8624774322968906e3,
				"BoilingCurvePoints":[
					{
						"Superheat (K)":{
							"Value":5.658729874999999,
							"Uncertainty":9.269004874531893e-2
						},
						"Heat flux (W\/cm^2)":{
							"Value":4.8907659333333335e1,
							"Uncertainty":0.5424613998761069
						}
					},
					{
						"Superheat (K)":{
							"Value":5.657169224489798,
							"Uncertainty":8.159679066382479e-2
						},
						"Heat flux (W\/cm^2)":{
							"Value":4.7012122265306125e1,
							"Uncertainty":0.5852669752030825
						}
					},
					{
						"Superheat (K)":{
							"Value":5.76069518367347,
							"Uncertainty":0.10998653655119892
						},
						"Heat flux (W\/cm^2)":{
							"Value":4.513915534693878e1,
							"Uncertainty":0.5461391039365013
						}
					},
					{
						"Superheat (K)":{
							"Value":5.718537685185182,
							"Uncertainty":8.703257699033279e-2
						},
						"Heat flux (W\/cm^2)":{
							"Value":4.309776205555557e1,
							"Uncertainty":0.5813179732361081
						}
					},
					{
						"Superheat (K)":{
							"Value":5.818230981481481,
							"Uncertainty":0.126317628043393
						},
						"Heat flux (W\/cm^2)":{
							"Value":4.101244872222223e1,
							"Uncertainty":0.5699990583072462
						}
					},
					{
						"Superheat (K)":{
							"Value":5.881762259259257,
							"Uncertainty":0.13845218766619216
						},
						"Heat flux (W\/cm^2)":{
							"Value":3.89214002037037e1,
							"Uncertainty":0.5658720089303272
						}
					},
					{
						"Superheat (K)":{
							"Value":5.996990352941176,
							"Uncertainty":0.10828973983472773
						},
						"Heat flux (W\/cm^2)":{
							"Value":3.6882852000000014e1,
							"Uncertainty":0.5460602939119081
						}
					},
					{
						"Superheat (K)":{
							"Value":6.082271043478262,
							"Uncertainty":0.1276035152800277
						},
						"Heat flux (W\/cm^2)":{
							"Value":3.498375665217392e1,
							"Uncertainty":0.5134734583714777
						}
					},
					{
						"Superheat (K)":{
							"Value":6.138349826923076,
							"Uncertainty":0.10708400309116473
						},
						"Heat flux (W\/cm^2)":{
							"Value":3.303528049999999e1,
							"Uncertainty":0.5474860532510145
						}
					},
					{
						"Superheat (K)":{
							"Value":6.191770102040815,
							"Uncertainty":0.14881983374232616
						},
						"Heat flux (W\/cm^2)":{
							"Value":3.1069191346938776e1,
							"Uncertainty":0.5541843460402168
						}
					},
					{
						"Superheat (K)":{
							"Value":6.240259543859649,
							"Uncertainty":0.11331086676548494
						},
						"Heat flux (W\/cm^2)":{
							"Value":2.9015314298245624e1,
							"Uncertainty":0.6322050942520261
						}
					},
					{
						"Superheat (K)":{
							"Value":6.283616750000001,
							"Uncertainty":0.125214957032387
						},
						"Heat flux (W\/cm^2)":{
							"Value":2.692487080769231e1,
							"Uncertainty":0.586400785991737
						}
					},
					{
						"Superheat (K)":{
							"Value":6.324392339999999,
							"Uncertainty":0.150811570298645
						},
						"Heat flux (W\/cm^2)":{
							"Value":2.4934730099999996e1,
							"Uncertainty":0.5532743144493129
						}
					},
					{
						"Superheat (K)":{
							"Value":6.304849075471699,
							"Uncertainty":0.11922972556530892
						},
						"Heat flux (W\/cm^2)":{
							"Value":2.2994332188679245e1,
							"Uncertainty":0.5873210584918956
						}
					},
					{
						"Superheat (K)":{
							"Value":6.239951666666667,
							"Uncertainty":0.15453813359326787
						},
						"Heat flux (W\/cm^2)":{
							"Value":2.095209637037037e1,
							"Uncertainty":0.5940469682495666
						}
					},
					{
						"Superheat (K)":{
							"Value":6.194827192307691,
							"Uncertainty":0.12524994633759293
						},
						"Heat flux (W\/cm^2)":{
							"Value":1.897078725e1,
							"Uncertainty":0.5759258728052978
						}
					},
					{
						"Superheat (K)":{
							"Value":6.077243094339622,
							"Uncertainty":0.12038389538732121
						},
						"Heat flux (W\/cm^2)":{
							"Value":1.698311609433962e1,
							"Uncertainty":0.5977499489259465
						}
					},
					{
						"Superheat (K)":{
							"Value":5.933332788461538,
							"Uncertainty":0.1500210868277982
						},
						"Heat flux (W\/cm^2)":{
							"Value":1.499146994230769e1,
							"Uncertainty":0.5775368926490176
						}
					},
					{
						"Superheat (K)":{
							"Value":5.729656698113207,
							"Uncertainty":0.16165630672755069
						},
						"Heat flux (W\/cm^2)":{
							"Value":1.2991152490566039e1,
							"Uncertainty":0.5772982320517714
						}
					},
					{
						"Superheat (K)":{
							"Value":5.478752886792451,
							"Uncertainty":0.12461845555622049
						},
						"Heat flux (W\/cm^2)":{
							"Value":1.1003986490566039e1,
							"Uncertainty":0.5785595506166628
						}
					},
					{
						"Superheat (K)":{
							"Value":5.1920083846153835,
							"Uncertainty":0.21904976583560487
						},
						"Heat flux (W\/cm^2)":{
							"Value":8.99816471153846,
							"Uncertainty":0.582496439205925
						}
					},
					{
						"Superheat (K)":{
							"Value":4.71239225,
							"Uncertainty":0.17777896496579348
						},
						"Heat flux (W\/cm^2)":{
							"Value":6.99455076923077,
							"Uncertainty":0.58987349578252
						}
					},
					{
						"Superheat (K)":{
							"Value":4.128935039999999,
							"Uncertainty":0.23457456860904807
						},
						"Heat flux (W\/cm^2)":{
							"Value":4.97194746,
							"Uncertainty":0.5725817110026684
						}
					},
					{
						"Superheat (K)":{
							"Value":3.5411493653846167,
							"Uncertainty":0.22687711163829286
						},
						"Heat flux (W\/cm^2)":{
							"Value":2.9795974230769224,
							"Uncertainty":0.5891324415810996
						}
					},
					{
						"Superheat (K)":{
							"Value":3.0222104000000005,
							"Uncertainty":0.12155930834884761
						},
						"Heat flux (W\/cm^2)":{
							"Value":1.4650265999999998,
							"Uncertainty":0.27587381614834344
						}
					}
				],
				"RHTC":{
					"Value":1.3834825719962185,
					"Uncertainty":0.12173675411459123
				}
			},
			{
				"Concentration (mol\/m^3)":6,
				"Mass fraction (wppm)":7.724954864593781e3,
				"BoilingCurvePoints":[
					{
						"Superheat (K)":{
							"Value":6.454052857142855,
							"Uncertainty":0.1992622877611112
						},
						"Heat flux (W\/cm^2)":{
							"Value":4.8900162530612214e1,
							"Uncertainty":0.5527813830549752
						}
					},
					{
						"Superheat (K)":{
							"Value":6.5668456875,
							"Uncertainty":0.21039857609452334
						},
						"Heat flux (W\/cm^2)":{
							"Value":4.7036524854166665e1,
							"Uncertainty":0.574816918585424
						}
					},
					{
						"Superheat (K)":{
							"Value":6.589948980392158,
							"Uncertainty":0.1811577515724334
						},
						"Heat flux (W\/cm^2)":{
							"Value":4.511459523529412e1,
							"Uncertainty":0.5913642778360081
						}
					},
					{
						"Superheat (K)":{
							"Value":6.665706843137256,
							"Uncertainty":0.14935797041368418
						},
						"Heat flux (W\/cm^2)":{
							"Value":4.311762290196077e1,
							"Uncertainty":0.5493973926862866
						}
					},
					{
						"Superheat (K)":{
							"Value":6.7109331153846155,
							"Uncertainty":0.21010032195733178
						},
						"Heat flux (W\/cm^2)":{
							"Value":4.104198713461538e1,
							"Uncertainty":0.5858397447947833
						}
					},
					{
						"Superheat (K)":{
							"Value":6.773355849056603,
							"Uncertainty":0.21002201558072944
						},
						"Heat flux (W\/cm^2)":{
							"Value":3.895246796226416e1,
							"Uncertainty":0.5649670490628008
						}
					},
					{
						"Superheat (K)":{
							"Value":6.833999142857145,
							"Uncertainty":0.1919140140955056
						},
						"Heat flux (W\/cm^2)":{
							"Value":3.693639585714287e1,
							"Uncertainty":0.5296831962140198
						}
					},
					{
						"Superheat (K)":{
							"Value":6.89455892156863,
							"Uncertainty":0.20188284480092314
						},
						"Heat flux (W\/cm^2)":{
							"Value":3.495922688235295e1,
							"Uncertainty":0.5515123720755007
						}
					},
					{
						"Superheat (K)":{
							"Value":7.002480163265304,
							"Uncertainty":0.14761736648868984
						},
						"Heat flux (W\/cm^2)":{
							"Value":3.3004549795918365e1,
							"Uncertainty":0.5215970410117449
						}
					},
					{
						"Superheat (K)":{
							"Value":6.939870372549019,
							"Uncertainty":0.13235635105002921
						},
						"Heat flux (W\/cm^2)":{
							"Value":3.105835337254901e1,
							"Uncertainty":0.5727904032994253
						}
					},
					{
						"Superheat (K)":{
							"Value":6.978647759259258,
							"Uncertainty":0.1509883762285963
						},
						"Heat flux (W\/cm^2)":{
							"Value":2.9028618444444437e1,
							"Uncertainty":0.6129546313118974
						}
					},
					{
						"Superheat (K)":{
							"Value":6.997627703703705,
							"Uncertainty":0.11711232151175546
						},
						"Heat flux (W\/cm^2)":{
							"Value":2.6973836259259254e1,
							"Uncertainty":0.5980001882852979
						}
					},
					{
						"Superheat (K)":{
							"Value":6.919470843137256,
							"Uncertainty":0.12708130519905325
						},
						"Heat flux (W\/cm^2)":{
							"Value":2.4942199078431376e1,
							"Uncertainty":0.5651919264176319
						}
					},
					{
						"Superheat (K)":{
							"Value":6.86008701923077,
							"Uncertainty":8.484501373369129e-2
						},
						"Heat flux (W\/cm^2)":{
							"Value":2.2996586730769227e1,
							"Uncertainty":0.5688446181974484
						}
					},
					{
						"Superheat (K)":{
							"Value":6.73914187272727,
							"Uncertainty":0.14951566280791695
						},
						"Heat flux (W\/cm^2)":{
							"Value":2.0972667763636363e1,
							"Uncertainty":0.5986203774830603
						}
					},
					{
						"Superheat (K)":{
							"Value":6.631556865384614,
							"Uncertainty":0.11917273316362068
						},
						"Heat flux (W\/cm^2)":{
							"Value":1.8949567134615382e1,
							"Uncertainty":0.5869265788369247
						}
					},
					{
						"Superheat (K)":{
							"Value":6.47855914814815,
							"Uncertainty":0.14760067222687992
						},
						"Heat flux (W\/cm^2)":{
							"Value":1.6953723648148145e1,
							"Uncertainty":0.5949750195905694
						}
					},
					{
						"Superheat (K)":{
							"Value":6.346415235294123,
							"Uncertainty":0.1442387353585146
						},
						"Heat flux (W\/cm^2)":{
							"Value":1.4976418627450984e1,
							"Uncertainty":0.5533386610048121
						}
					},
					{
						"Superheat (K)":{
							"Value":6.104405038461538,
							"Uncertainty":0.12117918778775727
						},
						"Heat flux (W\/cm^2)":{
							"Value":1.3010968326923075e1,
							"Uncertainty":0.5698606643663929
						}
					},
					{
						"Superheat (K)":{
							"Value":5.814243923076924,
							"Uncertainty":0.14467540429890985
						},
						"Heat flux (W\/cm^2)":{
							"Value":1.1054742692307695e1,
							"Uncertainty":0.5744885861299507
						}
					},
					{
						"Superheat (K)":{
							"Value":5.412604698113207,
							"Uncertainty":0.1466439097848385
						},
						"Heat flux (W\/cm^2)":{
							"Value":9.042831641509434,
							"Uncertainty":0.5945064758808222
						}
					},
					{
						"Superheat (K)":{
							"Value":4.88252124528302,
							"Uncertainty":0.20674884102557686
						},
						"Heat flux (W\/cm^2)":{
							"Value":7.011866924528301,
							"Uncertainty":0.5925814053814057
						}
					},
					{
						"Superheat (K)":{
							"Value":4.243133423076925,
							"Uncertainty":0.1795829361023784
						},
						"Heat flux (W\/cm^2)":{
							"Value":5.009335096153847,
							"Uncertainty":0.5823154967518749
						}
					},
					{
						"Superheat (K)":{
							"Value":3.658701150943396,
							"Uncertainty":0.2158328753588497
						},
						"Heat flux (W\/cm^2)":{
							"Value":2.998889886792454,
							"Uncertainty":0.5928990571758614
						}
					},
					{
						"Superheat (K)":{
							"Value":3.1399108076923072,
							"Uncertainty":0.12959233261177758
						},
						"Heat flux (W\/cm^2)":{
							"Value":1.469159153846154,
							"Uncertainty":0.29345427236497235
						}
					}
				],
				"RHTC":{
					"Value":1.2359619773926849,
					"Uncertainty":8.279555922541704e-2
				}
			},
			{
				"Concentration (mol\/m^3)":12,
				"Mass fraction (wppm)":1.5449909729187562e4,
				"BoilingCurvePoints":[
					{
						"Superheat (K)":{
							"Value":7.514993142857144,
							"Uncertainty":0.17146693671302873
						},
						"Heat flux (W\/cm^2)":{
							"Value":4.891260108163266e1,
							"Uncertainty":0.5480103022679271
						}
					},
					{
						"Superheat (K)":{
							"Value":7.592323061224492,
							"Uncertainty":0.15016045568940678
						},
						"Heat flux (W\/cm^2)":{
							"Value":4.701156526530613e1,
							"Uncertainty":0.5819474694586844
						}
					},
					{
						"Superheat (K)":{
							"Value":7.57677444897959,
							"Uncertainty":0.13790885432687897
						},
						"Heat flux (W\/cm^2)":{
							"Value":4.5098347510204086e1,
							"Uncertainty":0.5460430928039288
						}
					},
					{
						"Superheat (K)":{
							"Value":7.653558000000003,
							"Uncertainty":0.17104632195678351
						},
						"Heat flux (W\/cm^2)":{
							"Value":4.306320787037037e1,
							"Uncertainty":0.5787639750928242
						}
					},
					{
						"Superheat (K)":{
							"Value":7.640610481481485,
							"Uncertainty":0.15670994961377616
						},
						"Heat flux (W\/cm^2)":{
							"Value":4.094378581481482e1,
							"Uncertainty":0.5861810942114934
						}
					},
					{
						"Superheat (K)":{
							"Value":7.698140113207548,
							"Uncertainty":0.11770520317246531
						},
						"Heat flux (W\/cm^2)":{
							"Value":3.886764239622643e1,
							"Uncertainty":0.5619390574171702
						}
					},
					{
						"Superheat (K)":{
							"Value":7.663542660000001,
							"Uncertainty":0.10164017803930529
						},
						"Heat flux (W\/cm^2)":{
							"Value":3.684840963999999e1,
							"Uncertainty":0.5403969913350274
						}
					},
					{
						"Superheat (K)":{
							"Value":7.622996360000001,
							"Uncertainty":0.12972376930841123
						},
						"Heat flux (W\/cm^2)":{
							"Value":3.491397302000001e1,
							"Uncertainty":0.5602269087673312
						}
					},
					{
						"Superheat (K)":{
							"Value":7.559223897959186,
							"Uncertainty":0.17519215931587845
						},
						"Heat flux (W\/cm^2)":{
							"Value":3.2973191632653055e1,
							"Uncertainty":0.5174284901603428
						}
					},
					{
						"Superheat (K)":{
							"Value":7.530877760000001,
							"Uncertainty":0.11760022808018933
						},
						"Heat flux (W\/cm^2)":{
							"Value":3.10435663e1,
							"Uncertainty":0.5395608345913822
						}
					},
					{
						"Superheat (K)":{
							"Value":7.41803071698113,
							"Uncertainty":8.188922876088776e-2
						},
						"Heat flux (W\/cm^2)":{
							"Value":2.903966118867925e1,
							"Uncertainty":0.6022655511926505
						}
					},
					{
						"Superheat (K)":{
							"Value":7.404281222222221,
							"Uncertainty":0.12753980826787537
						},
						"Heat flux (W\/cm^2)":{
							"Value":2.697025212962963e1,
							"Uncertainty":0.6055089463510916
						}
					},
					{
						"Superheat (K)":{
							"Value":7.470567061224489,
							"Uncertainty":0.1356855082853054
						},
						"Heat flux (W\/cm^2)":{
							"Value":2.498221253061225e1,
							"Uncertainty":0.5473827385763053
						}
					},
					{
						"Superheat (K)":{
							"Value":7.303652807017542,
							"Uncertainty":0.11446372114037502
						},
						"Heat flux (W\/cm^2)":{
							"Value":2.2983262824561404e1,
							"Uncertainty":0.619359777668992
						}
					},
					{
						"Superheat (K)":{
							"Value":7.217590921568624,
							"Uncertainty":0.10549365554152508
						},
						"Heat flux (W\/cm^2)":{
							"Value":2.094210105882353e1,
							"Uncertainty":0.5522850592693745
						}
					},
					{
						"Superheat (K)":{
							"Value":7.017968611111108,
							"Uncertainty":0.11432054768895486
						},
						"Heat flux (W\/cm^2)":{
							"Value":1.8960987777777785e1,
							"Uncertainty":0.5971052994977112
						}
					},
					{
						"Superheat (K)":{
							"Value":6.85261203773585,
							"Uncertainty":9.612517937863856e-2
						},
						"Heat flux (W\/cm^2)":{
							"Value":1.6965405301886786e1,
							"Uncertainty":0.5855212647308571
						}
					},
					{
						"Superheat (K)":{
							"Value":6.62469909259259,
							"Uncertainty":9.859843094569715e-2
						},
						"Heat flux (W\/cm^2)":{
							"Value":1.4943986611111113e1,
							"Uncertainty":0.6087393930004401
						}
					},
					{
						"Superheat (K)":{
							"Value":6.373205400000002,
							"Uncertainty":0.1799873425097296
						},
						"Heat flux (W\/cm^2)":{
							"Value":1.2964394999999993e1,
							"Uncertainty":0.5524178932107355
						}
					},
					{
						"Superheat (K)":{
							"Value":6.059384094339622,
							"Uncertainty":0.1454325973451224
						},
						"Heat flux (W\/cm^2)":{
							"Value":1.101834356603774e1,
							"Uncertainty":0.5751861907345411
						}
					},
					{
						"Superheat (K)":{
							"Value":5.670968923076919,
							"Uncertainty":0.10599669732976337
						},
						"Heat flux (W\/cm^2)":{
							"Value":9.045738192307693,
							"Uncertainty":0.5652496516533528
						}
					},
					{
						"Superheat (K)":{
							"Value":5.174036690909092,
							"Uncertainty":0.1925429772058476
						},
						"Heat flux (W\/cm^2)":{
							"Value":7.034762509090911,
							"Uncertainty":0.605256408217116
						}
					},
					{
						"Superheat (K)":{
							"Value":4.532428094339622,
							"Uncertainty":0.24569788984999597
						},
						"Heat flux (W\/cm^2)":{
							"Value":4.975601075471699,
							"Uncertainty":0.5885113567636583
						}
					},
					{
						"Superheat (K)":{
							"Value":3.8202098490566043,
							"Uncertainty":0.21763370853113545
						},
						"Heat flux (W\/cm^2)":{
							"Value":2.965663547169813,
							"Uncertainty":0.5926175502724711
						}
					},
					{
						"Superheat (K)":{
							"Value":3.315982,
							"Uncertainty":0.1422855156310725
						},
						"Heat flux (W\/cm^2)":{
							"Value":1.449167576923077,
							"Uncertainty":0.290839670919106
						}
					}
				],
				"RHTC":{
					"Value":1.1359503877962236,
					"Uncertainty":5.077324509507219e-2
				}
			},
			{
				"Concentration (mol\/m^3)":24,
				"Mass fraction (wppm)":3.0899819458375125e4,
				"BoilingCurvePoints":[
					{
						"Superheat (K)":{
							"Value":8.112381270833334,
							"Uncertainty":0.22313412807716176
						},
						"Heat flux (W\/cm^2)":{
							"Value":4.8914736333333316e1,
							"Uncertainty":0.539474540964309
						}
					},
					{
						"Superheat (K)":{
							"Value":8.196778122448979,
							"Uncertainty":0.16707774476467957
						},
						"Heat flux (W\/cm^2)":{
							"Value":4.7017118530612244e1,
							"Uncertainty":0.5876044808673071
						}
					},
					{
						"Superheat (K)":{
							"Value":8.037455183673469,
							"Uncertainty":0.18583283443412127
						},
						"Heat flux (W\/cm^2)":{
							"Value":4.5105660816326534e1,
							"Uncertainty":0.535915259401291
						}
					},
					{
						"Superheat (K)":{
							"Value":8.031814735849057,
							"Uncertainty":0.21202715100803154
						},
						"Heat flux (W\/cm^2)":{
							"Value":4.309166635849056e1,
							"Uncertainty":0.5707001015312779
						}
					},
					{
						"Superheat (K)":{
							"Value":8.099280685185189,
							"Uncertainty":0.15094142306166347
						},
						"Heat flux (W\/cm^2)":{
							"Value":4.098375705555555e1,
							"Uncertainty":0.5901184299850776
						}
					},
					{
						"Superheat (K)":{
							"Value":8.009082574074075,
							"Uncertainty":0.17250624010223897
						},
						"Heat flux (W\/cm^2)":{
							"Value":3.887530614814815e1,
							"Uncertainty":0.5583210232988615
						}
					},
					{
						"Superheat (K)":{
							"Value":7.907225540000001,
							"Uncertainty":0.15954000498438223
						},
						"Heat flux (W\/cm^2)":{
							"Value":3.6838294239999996e1,
							"Uncertainty":0.5501725549159999
						}
					},
					{
						"Superheat (K)":{
							"Value":7.936197708333332,
							"Uncertainty":0.1952150914782186
						},
						"Heat flux (W\/cm^2)":{
							"Value":3.490855660416667e1,
							"Uncertainty":0.5300590168716762
						}
					},
					{
						"Superheat (K)":{
							"Value":7.778146653061226,
							"Uncertainty":0.1660501540634069
						},
						"Heat flux (W\/cm^2)":{
							"Value":3.301813426530613e1,
							"Uncertainty":0.5139033719091303
						}
					},
					{
						"Superheat (K)":{
							"Value":7.703698725490195,
							"Uncertainty":0.2012708263326873
						},
						"Heat flux (W\/cm^2)":{
							"Value":3.1051685725490206e1,
							"Uncertainty":0.574758051759976
						}
					},
					{
						"Superheat (K)":{
							"Value":7.574007943396224,
							"Uncertainty":0.14832781328522857
						},
						"Heat flux (W\/cm^2)":{
							"Value":2.902405835849056e1,
							"Uncertainty":0.6106840348032214
						}
					},
					{
						"Superheat (K)":{
							"Value":7.460366563636362,
							"Uncertainty":0.13047076056282925
						},
						"Heat flux (W\/cm^2)":{
							"Value":2.696246878181817e1,
							"Uncertainty":0.6130480811405714
						}
					},
					{
						"Superheat (K)":{
							"Value":7.359998170212765,
							"Uncertainty":0.15169839481758235
						},
						"Heat flux (W\/cm^2)":{
							"Value":2.4965518361702127e1,
							"Uncertainty":0.5266935376317219
						}
					},
					{
						"Superheat (K)":{
							"Value":7.228068672727274,
							"Uncertainty":0.12080387107392798
						},
						"Heat flux (W\/cm^2)":{
							"Value":2.3034942545454545e1,
							"Uncertainty":0.6012834793762493
						}
					},
					{
						"Superheat (K)":{
							"Value":7.101667672727269,
							"Uncertainty":0.1448617876000034
						},
						"Heat flux (W\/cm^2)":{
							"Value":2.0961537890909096e1,
							"Uncertainty":0.598541226521915
						}
					},
					{
						"Superheat (K)":{
							"Value":7.028541692307693,
							"Uncertainty":0.16918083738281622
						},
						"Heat flux (W\/cm^2)":{
							"Value":1.8953374192307685e1,
							"Uncertainty":0.5842230236704377
						}
					},
					{
						"Superheat (K)":{
							"Value":6.827339576923079,
							"Uncertainty":0.11451109196558397
						},
						"Heat flux (W\/cm^2)":{
							"Value":1.699168744230769e1,
							"Uncertainty":0.5835710855810554
						}
					},
					{
						"Superheat (K)":{
							"Value":6.639113563636364,
							"Uncertainty":0.10303560318103794
						},
						"Heat flux (W\/cm^2)":{
							"Value":1.497694514545455e1,
							"Uncertainty":0.6022137112166344
						}
					},
					{
						"Superheat (K)":{
							"Value":6.3936225,
							"Uncertainty":0.14756433687264445
						},
						"Heat flux (W\/cm^2)":{
							"Value":1.2995678820000002e1,
							"Uncertainty":0.5442013469185715
						}
					},
					{
						"Superheat (K)":{
							"Value":6.119902150943397,
							"Uncertainty":0.17230512055322497
						},
						"Heat flux (W\/cm^2)":{
							"Value":1.1062995773584907e1,
							"Uncertainty":0.5823467443744862
						}
					},
					{
						"Superheat (K)":{
							"Value":5.861953830188683,
							"Uncertainty":0.16813585003213452
						},
						"Heat flux (W\/cm^2)":{
							"Value":9.045936528301889,
							"Uncertainty":0.5794837852647092
						}
					},
					{
						"Superheat (K)":{
							"Value":5.403079094339621,
							"Uncertainty":0.26414544526834144
						},
						"Heat flux (W\/cm^2)":{
							"Value":7.041787698113209,
							"Uncertainty":0.5862834238834354
						}
					},
					{
						"Superheat (K)":{
							"Value":4.759253259259258,
							"Uncertainty":0.2791100977261914
						},
						"Heat flux (W\/cm^2)":{
							"Value":4.998903592592592,
							"Uncertainty":0.6000440338622804
						}
					},
					{
						"Superheat (K)":{
							"Value":4.031383905660376,
							"Uncertainty":0.2602187380666701
						},
						"Heat flux (W\/cm^2)":{
							"Value":2.9638034716981143,
							"Uncertainty":0.5875042720962385
						}
					},
					{
						"Superheat (K)":{
							"Value":3.4702728799999987,
							"Uncertainty":0.12196101312110694
						},
						"Heat flux (W\/cm^2)":{
							"Value":1.4464552800000001,
							"Uncertainty":0.27794874592457386
						}
					}
				],
				"RHTC":{
					"Value":1.117494453486501,
					"Uncertainty":2.6779026141378653e-2
				}
			},
			{
				"Concentration (mol\/m^3)":48,
				"Mass fraction (wppm)":6.179963891675025e4,
				"BoilingCurvePoints":[
					{
						"Superheat (K)":{
							"Value":9.5813483125,
							"Uncertainty":0.41381424750670254
						},
						"Heat flux (W\/cm^2)":{
							"Value":4.889694500000001e1,
							"Uncertainty":0.5368669794022239
						}
					},
					{
						"Superheat (K)":{
							"Value":9.343942419999998,
							"Uncertainty":0.31412069368019346
						},
						"Heat flux (W\/cm^2)":{
							"Value":4.702877772000001e1,
							"Uncertainty":0.5913888658047586
						}
					},
					{
						"Superheat (K)":{
							"Value":9.180683367346939,
							"Uncertainty":0.2660191736133018
						},
						"Heat flux (W\/cm^2)":{
							"Value":4.511383026530612e1,
							"Uncertainty":0.5510453168044873
						}
					},
					{
						"Superheat (K)":{
							"Value":9.032011629629631,
							"Uncertainty":0.2890466925629123
						},
						"Heat flux (W\/cm^2)":{
							"Value":4.310330366666666e1,
							"Uncertainty":0.5769775243959796
						}
					},
					{
						"Superheat (K)":{
							"Value":9.133001370370371,
							"Uncertainty":0.2956473074272013
						},
						"Heat flux (W\/cm^2)":{
							"Value":4.101466574074075e1,
							"Uncertainty":0.576323473819884
						}
					},
					{
						"Superheat (K)":{
							"Value":9.081334153846155,
							"Uncertainty":0.25846991703988237
						},
						"Heat flux (W\/cm^2)":{
							"Value":3.894559571153846e1,
							"Uncertainty":0.5557494881985185
						}
					},
					{
						"Superheat (K)":{
							"Value":8.859961999999998,
							"Uncertainty":0.3519411274904734
						},
						"Heat flux (W\/cm^2)":{
							"Value":3.6953997959999995e1,
							"Uncertainty":0.5389689663542202
						}
					},
					{
						"Superheat (K)":{
							"Value":8.78872972,
							"Uncertainty":0.23029453076840212
						},
						"Heat flux (W\/cm^2)":{
							"Value":3.500225606000001e1,
							"Uncertainty":0.5466546389935043
						}
					},
					{
						"Superheat (K)":{
							"Value":8.678430039215684,
							"Uncertainty":0.137082831273207
						},
						"Heat flux (W\/cm^2)":{
							"Value":3.3029747470588234e1,
							"Uncertainty":0.5536780217431554
						}
					},
					{
						"Superheat (K)":{
							"Value":8.470143720000001,
							"Uncertainty":0.18436889260869554
						},
						"Heat flux (W\/cm^2)":{
							"Value":3.1070958060000002e1,
							"Uncertainty":0.5591313570492454
						}
					},
					{
						"Superheat (K)":{
							"Value":8.330149226415095,
							"Uncertainty":0.1848379030216693
						},
						"Heat flux (W\/cm^2)":{
							"Value":2.9077384188679247e1,
							"Uncertainty":0.6005672832142527
						}
					},
					{
						"Superheat (K)":{
							"Value":8.060862072727272,
							"Uncertainty":0.13502623509702064
						},
						"Heat flux (W\/cm^2)":{
							"Value":2.69979806e1,
							"Uncertainty":0.609106305692644
						}
					},
					{
						"Superheat (K)":{
							"Value":7.914185639999999,
							"Uncertainty":0.267268281089471
						},
						"Heat flux (W\/cm^2)":{
							"Value":2.4974989199999992e1,
							"Uncertainty":0.557645985521646
						}
					},
					{
						"Superheat (K)":{
							"Value":7.612801754716979,
							"Uncertainty":0.17063962078184863
						},
						"Heat flux (W\/cm^2)":{
							"Value":2.3004498773584913e1,
							"Uncertainty":0.5878624230490185
						}
					},
					{
						"Superheat (K)":{
							"Value":7.399765905660379,
							"Uncertainty":0.15466377152083374
						},
						"Heat flux (W\/cm^2)":{
							"Value":2.095442928301887e1,
							"Uncertainty":0.5801548726923096
						}
					},
					{
						"Superheat (K)":{
							"Value":7.147806115384613,
							"Uncertainty":0.15162059522511406
						},
						"Heat flux (W\/cm^2)":{
							"Value":1.8973891615384613e1,
							"Uncertainty":0.5785164553049754
						}
					},
					{
						"Superheat (K)":{
							"Value":6.930281884615387,
							"Uncertainty":0.1437697464011841
						},
						"Heat flux (W\/cm^2)":{
							"Value":1.697283180769231e1,
							"Uncertainty":0.5892119487812428
						}
					},
					{
						"Superheat (K)":{
							"Value":6.6201074807692315,
							"Uncertainty":0.10842827042931995
						},
						"Heat flux (W\/cm^2)":{
							"Value":1.4957944134615385e1,
							"Uncertainty":0.5840685912106769
						}
					},
					{
						"Superheat (K)":{
							"Value":6.434287686274509,
							"Uncertainty":0.12122116360066612
						},
						"Heat flux (W\/cm^2)":{
							"Value":1.298623549019608e1,
							"Uncertainty":0.554834316290129
						}
					},
					{
						"Superheat (K)":{
							"Value":6.189474566037738,
							"Uncertainty":0.15515359427757397
						},
						"Heat flux (W\/cm^2)":{
							"Value":1.1026637867924528e1,
							"Uncertainty":0.5878544631902473
						}
					},
					{
						"Superheat (K)":{
							"Value":5.90870558,
							"Uncertainty":0.1259664400553085
						},
						"Heat flux (W\/cm^2)":{
							"Value":9.034497140000001,
							"Uncertainty":0.5619774099918822
						}
					},
					{
						"Superheat (K)":{
							"Value":5.477822944444448,
							"Uncertainty":0.15019390716976846
						},
						"Heat flux (W\/cm^2)":{
							"Value":7.03590162962963,
							"Uncertainty":0.5992620266801839
						}
					},
					{
						"Superheat (K)":{
							"Value":4.974341886792454,
							"Uncertainty":0.19272593403124993
						},
						"Heat flux (W\/cm^2)":{
							"Value":4.984643113207548,
							"Uncertainty":0.588031432443737
						}
					},
					{
						"Superheat (K)":{
							"Value":4.345793230769231,
							"Uncertainty":0.19661345953075415
						},
						"Heat flux (W\/cm^2)":{
							"Value":2.984728942307692,
							"Uncertainty":0.5776323427041281
						}
					},
					{
						"Superheat (K)":{
							"Value":3.8207157692307687,
							"Uncertainty":0.16673436612295875
						},
						"Heat flux (W\/cm^2)":{
							"Value":1.4950535,
							"Uncertainty":0.2973627883875519
						}
					}
				],
				"RHTC":{
					"Value":1.023821622500056,
					"Uncertainty":9.256941042569397e-3
				}
			}
		],
		"ViscosityExperiments":[
			{
				"Concentration (mol\/m^3)":1.512e-3,
				"Mass fraction (wppm)":1.946688625877633,
				"Viscosity (mPa s)":{
					"Value":0.9423141884249944,
					"Uncertainty":6.593351793937983e-2
				}
			},
			{
				"Concentration (mol\/m^3)":0.1,
				"Mass fraction (wppm)":1.2874924774322972e2,
				"Viscosity (mPa s)":{
					"Value":0.9369091950201368,
					"Uncertainty":5.208473341973485e-2
				}
			},
			{
				"Concentration (mol\/m^3)":1,
				"Mass fraction (wppm)":1.287492477432297e3,
				"Viscosity (mPa s)":{
					"Value":0.9364887638316197,
					"Uncertainty":3.996746780854241e-2
				}
			},
			{
				"Concentration (mol\/m^3)":7,
				"Mass fraction (wppm)":9.012447342026078e3,
				"Viscosity (mPa s)":{
					"Value":1.0727932168504135,
					"Uncertainty":3.0739889938757044e-2
				}
			},
			{
				"Concentration (mol\/m^3)":14,
				"Mass fraction (wppm)":1.8024894684052157e4,
				"Viscosity (mPa s)":{
					"Value":1.1449208319475335,
					"Uncertainty":3.218893159834356e-2
				}
			},
			{
				"Concentration (mol\/m^3)":28,
				"Mass fraction (wppm)":3.604978936810431e4,
				"Viscosity (mPa s)":{
					"Value":1.2540315846331347,
					"Uncertainty":0.10151441490746027
				}
			}
		],
		"DynamicAdsorptionCalculations":[
			{
				"Concentration (mol\/m^3)":1.0e-2,
				"Gamma\/GammaMax at 20 ms":9.440337941582654e-3
			},
			{
				"Concentration (mol\/m^3)":1.584893192461114e-2,
				"Gamma\/GammaMax at 20 ms":1.5138183248379523e-2
			},
			{
				"Concentration (mol\/m^3)":2.5118864315095794e-2,
				"Gamma\/GammaMax at 20 ms":2.456272000612087e-2
			},
			{
				"Concentration (mol\/m^3)":3.9810717055349734e-2,
				"Gamma\/GammaMax at 20 ms":3.892926636899842e-2
			},
			{
				"Concentration (mol\/m^3)":6.30957344480193e-2,
				"Gamma\/GammaMax at 20 ms":6.169867499634138e-2
			},
			{
				"Concentration (mol\/m^3)":0.1,
				"Gamma\/GammaMax at 20 ms":9.778566637423257e-2
			},
			{
				"Concentration (mol\/m^3)":0.15848931924611143,
				"Gamma\/GammaMax at 20 ms":0.15497944184573575
			},
			{
				"Concentration (mol\/m^3)":0.2511886431509582,
				"Gamma\/GammaMax at 20 ms":0.2456247028202917
			},
			{
				"Concentration (mol\/m^3)":0.3981071705534973,
				"Gamma\/GammaMax at 20 ms":0.38928506555314396
			},
			{
				"Concentration (mol\/m^3)":0.6309573444801931,
				"Gamma\/GammaMax at 20 ms":0.6169580761398501
			},
			{
				"Concentration (mol\/m^3)":1.0,
				"Gamma\/GammaMax at 20 ms":0.9773048679462651
			},
			{
				"Concentration (mol\/m^3)":1.584893192461114,
				"Gamma\/GammaMax at 20 ms":0.9999382925990657
			},
			{
				"Concentration (mol\/m^3)":2.5118864315095824,
				"Gamma\/GammaMax at 20 ms":0.9999704859338934
			},
			{
				"Concentration (mol\/m^3)":3.981071705534973,
				"Gamma\/GammaMax at 20 ms":0.9999836211714506
			},
			{
				"Concentration (mol\/m^3)":6.309573444801936,
				"Gamma\/GammaMax at 20 ms":0.9999887806726216
			},
			{
				"Concentration (mol\/m^3)":1.0e1,
				"Gamma\/GammaMax at 20 ms":0.9999865663076111
			},
			{
				"Concentration (mol\/m^3)":1.5848931924611142e1,
				"Gamma\/GammaMax at 20 ms":0.9999865663076111
			},
			{
				"Concentration (mol\/m^3)":2.511886431509582e1,
				"Gamma\/GammaMax at 20 ms":0.9999865663076111
			},
			{
				"Concentration (mol\/m^3)":3.9810717055349734e1,
				"Gamma\/GammaMax at 20 ms":0.9999865663076111
			},
			{
				"Concentration (mol\/m^3)":6.3095734448019364e1,
				"Gamma\/GammaMax at 20 ms":0.9999865663076111
			},
			{
				"Concentration (mol\/m^3)":1.0e2,
				"Gamma\/GammaMax at 20 ms":0.9999865663076111
			}
		]
	}
}
